# Supplementary material for: The C1C2: A framework for simultaneous model selection and assessment
Source: BMC Bioinformatics. 2008 Sep 2;9:360. doi: 10.1186/1471-2105-9-360 (PMC2556350; doi:10.1186/1471-2105-9-360)
Supplement: Additional file 1 — The first of the four simulated datasets used in the demonstrations. This dataset with 15 observations was sampled from a multivariate normal distribution with mean 020 and covariance matrix I20 (see article for details). [file 1471-2105-9-360-S1.csv]

X1	X2	X3	X4	X5	X6	X7	X8	X9	X10	X11	X12	X13	X14	X15	X16	X17	X18	X19	X20	Y
1	1.99036321208158	1.90433914568817	-1.95162664317728	-0.0914924936723674	-0.157281629701859	0.654772228910733	-0.548645501679759	-0.700882715063125	0.213992613980138	0.110716118706530	0.502732402994858	1.19325468436651	-0.520816174389276	0.581797018064	-0.699037331513583	-0.275928723261185	-1.12253997293575	0.289013280629852	1.59700064592534	-0.210041128571888	2.42216643412574
2	0.543609661381478	-0.194176329613487	0.0238795585561888	-1.03015970939641	-0.252352789114314	1.33226384754478	1.65548858585525	0.564777254882631	0.603704342228519	-1.01264333522686	0.500191433986107	-0.819867437973502	0.752587656067858	1.15130524875096	0.248451461966648	0.700394279628238	-1.02394237489101	1.01182575803191	-0.497710972582885	1.24968781118977	6.04789253949717
3	2.23601435743385	0.165909905687852	-0.429907799005191	-2.32361510655140	-1.07402290982126	-0.849082814008888	0.0438620239689684	0.752211297242902	1.77797820170555	1.14563829861041	1.25266105652014	-1.20112182509936	-1.07315710095915	-1.87968312338392	0.39859165090007	-0.531990213924391	1.74512248461359	1.51311241777147	-0.0628990335710043	-0.26356441470392	2.95560576530521
4	0.747571724081606	0.987304070637518	1.10715837722546	-0.807106519035788	0.88104311365646	-1.28637501999662	0.429372943611607	0.205521316453611	1.49158707556828	-1.16680287638529	-0.063531026815571	-1.23285221793184	1.21550132605020	0.348621759904357	-1.29339589120607	-0.336241245653882	-0.392139638292548	0.763034279639418	-0.354805656400914	0.0164660346259961	2.52569193698261
5	-0.910930051855635	0.410129216827977	-0.40285383439778	0.793723681174737	-1.23457778852463	0.0777672780250279	0.909708593384366	1.07937186301052	-0.78977866131902	0.568079437514851	0.404549105905817	1.44252829143582	-0.901111976988706	1.02739436626466	-0.49384664443466	-0.813324172612047	-2.80872810602014	-0.490331179881605	-2.66504446284282	0.00260715099881240	2.41162681343626
6	-1.79154886129983	-1.27388915936154	1.65124855436879	0.866524396366347	-1.66204482031513	-2.0945891479138	-0.828632072771551	0.200102015063718	-0.772723053614442	-0.219959179657942	1.84650671012682	1.28716386359349	-0.0365877354264863	-0.381526986428227	-0.300356896290376	0.761091181700995	-0.0278056315171254	-0.693281751910266	-1.74442736643003	-0.256095293778223	-1.08483207487272
7	-0.276632947763060	-1.42222357571893	-0.371358993050749	-0.0468965628135529	-0.447961847838689	-0.84665160927589	-0.748113491805161	0.070540840434622	-0.288760442080076	0.740275538531633	-1.13747697044836	-1.26313423278536	0.92445201867927	-0.240889449533706	1.57721231049923	0.129250194034061	1.16845081553522	-0.976919765436337	1.58488007832904	1.12807585384287	0.769401997838967
8	0.280885472056296	-0.39002072937873	0.892020243364296	-1.22918605298602	-0.831176446756476	1.42517003879077	0.0525235342195605	-1.07613652276096	-1.42250074274730	0.201463483680044	-1.23191764495235	0.585841953021253	-1.05176201051416	1.45535543787061	1.41141749892297	-1.56233408943408	-0.696140976286625	1.8427631913635	-0.447228763984219	-0.960263716093192	4.53234358517386
9	-1.17674287802178	-0.806630508728432	-2.02097318182958	-1.07801333904963	-1.11777497646253	0.029269704356596	1.27019133238572	0.0641447340249515	0.436044030359492	-0.413296234692171	0.0287309090222929	0.45116757492693	1.08094053605837	0.576173597419117	0.87591034144952	0.852496960306037	0.194934560769157	2.45979604922163	1.00482678901608	1.93045392434530	7.0279895105206
10	0.681673590424125	0.285685020669168	0.0909248374803622	-0.744224318482747	1.02048831145527	-0.00781875715604491	-0.610642628441033	0.405204815450192	0.873426852745975	1.06553697985885	-0.724414356350698	-0.646073612594549	0.312018789103046	-0.244402116455101	-2.043359959058	0.970245470006393	0.0999214109366825	-0.616963549882974	-1.20600911281637	-0.274743503403192	0.641015721745219
11	0.0918493864964064	-0.966000094844067	-1.12380154481291	-1.23636821526223	0.838126383385316	-0.409319042896135	-0.53906067630101	-0.448345287059965	-0.141644891882749	0.414931878407994	-1.19853903993656	-1.60673898299092	0.585589740207073	-0.173396849080157	0.432492140248328	-0.394664254543815	0.935907100361347	-0.277697712067455	0.991681884377481	0.748521243764698	1.42291967716457
12	-1.33841596169382	0.126556654355936	-1.40120635985914	0.498870690793426	-2.46081446139555	0.640057822876554	0.0290987588624858	-0.508153727355515	0.78474423904138	-0.0977862252605107	0.169650696842980	-0.332529491932142	0.488735784457614	0.195325286644426	1.15064987744321	0.536530764440429	0.846483082349605	-0.378932376213669	0.0588413309798246	-0.0642929017777317	-1.76688147564454
13	-0.468449613702533	0.762504346603638	1.08145992948201	-0.81823432959804	-0.769831824324565	-0.270273290468359	0.525786656696531	0.144674802797629	1.17249187933124	1.65306342848701	0.678950266858872	-1.26111149480376	1.46183843939521	-0.325115651442912	1.11481299892114	-0.537425465878604	0.445111320350638	1.14519754083276	-0.418190696603819	0.402202249780043	4.34712157264155
14	-2.21320585868260	1.19607925602568	-1.20468211561450	0.225694662955528	0.68572871792075	0.240603282633214	-1.63731761370257	0.502159017330595	-1.25208983888570	-0.202132403779213	1.70407625121365	-2.46765082337283	-1.87155113040154	-1.45391527819026	0.502633310950358	0.641333008900074	-0.975030458234698	-1.94476919169618	0.59074407180264	-1.05613974060156	-0.287035013524116
15	-1.62742966334507	-1.20307064432929	-0.264286723210548	0.401562456230799	-1.38187714934050	1.08948105985499	-0.498437058172243	-2.44235983652764	-1.00206455521151	0.0850200065321316	-0.527510441181874	-0.769754887570969	0.150160260542269	0.268013464493819	-0.829822207880492	2.64660920988957	0.216493761634936	0.0971256705921555	0.358999430924929	-0.0922548503270644	3.76917784717446
