# Supplementary material for: The C1C2: A framework for simultaneous model selection and assessment
Source: BMC Bioinformatics. 2008 Sep 2;9:360. doi: 10.1186/1471-2105-9-360 (PMC2556350; doi:10.1186/1471-2105-9-360)
Supplement: Additional file 2 — The second of the four simulated datasets used in the demonstrations. This dataset with 200 observations was sampled from a multivariate normal distribution with mean 020 and covariance matrix I20 (see article for details). [file 1471-2105-9-360-S2.csv]

X1	X2	X3	X4	X5	X6	X7	X8	X9	X10	X11	X12	X13	X14	X15	X16	X17	X18	X19	X20	Y
1	0.675383216014283	1.31690358325194	-1.28451292935784	0.593140351529258	-0.292133030286064	-0.526119041841111	-1.36348838053084	-0.147729974050841	0.626839422665833	0.622881921277439	-1.35342136493305	-0.893048517108387	2.34594404237688	-1.47684590804076	0.916649605556495	0.636704202151325	-0.97988884469952	-2.63863503009975	-0.973897796159114	1.84749921425038	-2.15154594581615
2	-0.371742535132577	0.0397475858341449	1.5740283272777	0.366701660598081	0.732355600304324	-1.58366841003361	-1.03659840365208	-1.95159375501275	0.763313994472319	1.32115646652409	1.04166174638324	-0.673370559395042	-0.555376111834525	0.250207610960476	1.15607434205665	0.70577976523003	0.83852961335076	-0.965330246005061	-0.302856159086983	0.00049951921603844	-1.12102410645092
3	1.184615502718	0.0851257268919836	-0.644767981494095	1.21970741663191	0.792508411464212	-0.225054160421217	2.03248758343440	-2.33199850196598	-2.87500653930765	1.30213306291452	-0.0846123329570745	0.014633849976336	1.35054042246000	-2.02822296254051	0.336885659493172	1.06694422528059	-0.485413416744923	0.849957361022395	0.0746564114763146	-0.87359975566046	-2.69785400087523
4	-0.0704861875752646	0.273309785478448	-0.906957334019316	1.08694059361213	1.61432701978014	-0.182031237720259	-0.647463113070934	-0.539298120870809	-0.141523483272387	-1.59861124370661	-0.132549139982525	0.207227963157189	-1.15070101000099	0.216696893818415	1.42152978390021	-0.359508333410903	-1.44836248929911	0.599044604502376	-0.2739464250257	-1.77632048992303	1.47996161386557
5	-1.23225792549998	-0.425058299021463	0.961378407760365	0.779728801008405	-0.894247556684712	-0.805369793071707	-0.342417690649597	0.622119456868327	-0.905497697505937	-1.67614800733539	1.42073331169057	-3.00684870514331	0.394509609046152	-1.14859703547785	-0.450987066773363	-0.77416416206891	1.14238679788232	1.12244586715787	-1.12512196698782	1.13712714718141	1.96247081091117
6	2.38435917884442	0.368815557711952	0.380314660989176	0.0151877532106745	0.835114629184466	-1.76383082226895	0.574431351176784	-1.55852864381241	1.18733520540145	-0.655462303507585	1.27545876917548	0.585416600598886	0.283769456263485	0.677034606649502	1.35041333096520	-1.03915906290641	0.684028654189822	0.418688013348768	-1.15369202611993	-0.300048662615968	-0.643959683732575
7	0.538710626492881	0.748690334536255	1.24558261578755	-0.377921685773086	0.652559205420868	-1.26026513883329	0.790684472755924	-1.50598035598739	-0.127250133112184	-1.76359425791515	1.37827971649068	-1.22975624855988	-0.452667315303939	-0.543063791673108	0.316292202156492	-0.162980984899145	0.311749447188823	1.0320256162871	0.793732776660433	-0.718038476450242	6.11382488962356
8	-0.321178542321387	0.0443644247427027	-1.69186491802187	2.18984479252526	0.191530651090939	0.483357366253468	1.26650345596948	-0.264203210052826	-0.75684554713285	1.25897231682571	-0.567948772411775	-0.923134496288412	1.65505640556437	0.318648468914268	1.58616074234057	0.303013586224136	0.248705361863963	-0.594152463704275	1.82700520387990	-0.0131681351784556	5.43046539117125
9	-0.706331686672044	0.442246891210272	-0.819752902852806	0.233653138479980	-0.802789031508101	-1.25968395368617	-0.457066461294619	-1.14094677102075	-0.150672141066969	-0.185079371809614	0.614402129041569	-0.884180483808951	-0.113286374092404	0.569682533317884	1.72149630979251	1.81540499138476	-0.96739532180609	-0.791690541469157	-0.537235035007334	-0.542720962737962	3.32010225892185
10	0.582640908187606	-0.3986912264083	0.918509674544521	0.587662435204175	0.134750548793528	-1.85195481770372	1.52738341259339	-1.68581746039472	-0.217285865299097	0.912378615617001	-0.618889056826965	-0.432186125323221	-0.97840843957342	-1.01581415083981	1.19908455868908	-1.62714632441447	-0.262962397357641	-2.34576329628284	1.37092714748803	1.63073024021686	-3.3414673910127
11	0.348645162332867	1.03667659626664	2.26403972756748	-0.376868344002587	1.11228752642083	0.789023277880816	-1.16170665880206	1.66247175199552	-1.63608140693684	0.323033241456158	-0.171954419266691	-0.0203903486130843	-0.927585785954274	-0.981059856857571	-0.631684317733515	1.10810670745894	-0.815294591134815	-0.0758229950012276	-0.467942774405215	-0.724058993591885	-2.10310691087351
12	1.21063516490595	-0.531735961469486	0.406738529277717	1.38030768625562	2.09201998555333	0.539842421671282	0.416943723036694	0.919535467967366	0.0911683818416903	-0.443276331565328	-0.280566722860173	-1.62044464161134	0.182019744904922	-1.76700122499678	-0.681289406804376	1.33460576895761	-0.62786960739503	-1.70492342410708	-0.0910984590467186	0.959207620257365	-4.67386511205496
13	-0.5227518174399	-3.02973291653515	0.660647753332087	1.15024443547775	0.555542287626406	2.36606450864336	1.24687520345956	0.268562019854448	1.02801747064111	0.384939345737168	-1.49664072442828	0.717719299943614	1.03248819520735	0.842574035918431	2.04853682665670	-0.440632670448248	-0.921445081838989	1.44949230194109	0.212030755605660	-0.0416431752781560	1.79853310964863
14	-1.95681093549258	-0.0754814722639598	1.54340975876587	1.53950578695751	-0.618742864759576	0.0924419658201703	0.793042871776003	-0.573541253456264	1.84625235390763	-0.488281773116062	-0.186508566911250	0.0360419215626996	0.570577909523778	0.771594366354293	0.0214146318299549	0.684076829211843	-0.882962466646286	-0.379440878696166	-0.468607814158705	-1.08071010094329	-4.62032935104960
15	-1.64628327935237	-1.17669231032449	0.834698018865463	-0.17739094802409	0.0907937371714965	-0.210725353751209	0.441535677715754	-0.552971857222376	-0.61751059842181	-1.29833302155383	-1.10719701232425	0.755920317917197	0.309603169517201	-0.423082817992493	0.786035997333077	1.66982676410168	-0.79943836313846	0.445993336517466	0.398569734172293	-0.950563819925739	-4.26412613418755
16	-0.914332638366205	-0.475792260646292	0.016675554700372	0.650803591978375	0.950371174000363	-1.64385321095904	-0.590055827627603	-1.08784137474455	1.42484432056805	0.778403086661099	0.529073645485407	-0.874958879869984	-0.370515503963122	-0.596376465509587	-0.701341460096786	-0.5656728240544	0.0273940465567241	0.337302604868116	1.28003552160275	0.619844880308459	2.11992201988439
17	-0.243024061956872	0.0414176451989969	-0.311628487757083	1.14053231807268	-0.895378538641353	-1.01201417271175	-1.15514649194280	0.736912663605682	-0.429974888232995	-0.497341519333545	-0.25031429334184	-0.842393895640466	-1.33757559443456	0.260793245318312	-0.821323795728269	-0.179190188491534	-1.60464554681243	1.25701484368397	-0.201027456402935	-0.130166861496222	0.059949838089667
18	0.526940381372329	-0.136648624125332	0.55556461632482	0.454676009595262	0.111412836648509	0.254314414613546	-1.18297655750363	-0.188330962261307	-0.106150524117827	-0.0684507311565858	-0.321869861098462	0.724158220475121	0.560231670845624	0.98569456054657	0.305155400985077	-0.786676220943568	0.134543705155888	-1.97185712234337	-0.981058753812417	0.275322793080895	0.759842603715053
19	0.93329600316512	-1.43954493885064	-0.764295745700588	0.473367314917516	2.21672500409896	-1.33441306900743	-0.684321369078244	-1.29188834761056	0.267147077621299	0.831075352319372	-0.344036420924699	-0.553420023846008	-1.44919176262568	0.490719839374766	-0.290313435370916	1.95873793818232	1.72904227560962	0.935849107022778	0.915010444880942	1.88517790879756	3.23324043182969
20	0.317067296578629	-0.757668511301027	1.21007607361152	0.0286732852007513	0.235580854731026	-1.86080988708704	-0.229762661100565	0.42593386006551	-1.11721793451915	-0.376497918178273	-0.38311857539691	-2.24672467192676	0.784592688750035	-0.316004265524847	0.52882626368831	1.40516409395310	-0.211948922971820	0.836411619274175	0.988307715610643	-0.457097955736886	2.417590948977
21	0.208663671711444	-0.794989790286017	1.27510296606325	-0.629024735174566	0.940231901764617	-2.11942227766854	0.558571267769334	-0.344125771159088	0.837142520761722	-0.482894236160684	0.2604286321509	1.51723855520724	0.0361820491800133	-1.05806845446331	-0.934000140027765	0.29901428010647	-0.0126965863466734	-0.394558705004184	1.18392921748074	-0.0385808208086832	-3.12737562134799
22	0.390684898351	0.656844147894614	-0.267378875884042	-1.31624067042138	-0.0610811389962317	0.109215319957665	-0.317006237862295	-0.899464804808208	-0.29616038021238	1.30725696433091	0.300503862121434	-1.11333116863333	0.460279761507501	-1.51509879849930	-1.62642827954126	0.564646299049536	-0.675183267662459	-0.95216829398924	0.078880233356618	-0.217390548982774	-3.77650141790333
23	-0.229594354471479	1.03045836535355	-1.8280504592638	1.12903023877263	-1.16283975517329	0.696633930538776	-1.05384835009040	0.103018303401831	-0.416279261766487	0.816578200976246	1.59281052280214	-0.640791905789273	-0.147500115008211	1.38983731040863	1.11677355484480	-0.6035858647003	-1.13792594794382	-1.23495030182654	-1.22233761864424	-2.10113307779663	2.03287247789315
24	1.09225797309036	-0.851349042380558	1.02292562973611	0.533983502697561	0.70562688795756	-1.55525423996471	-1.01688906161298	0.0761255743250102	-0.815517399606214	-0.809494784737389	1.14277062463275	1.04263146586034	0.277597951962249	0.599227793314033	0.363487540756586	2.47330137239896	0.190638558396061	-1.05425670897714	0.0423346802664536	-0.254112779555019	-1.03313217736513
25	-0.76914177652919	-1.94840458658302	0.12294571749231	0.992801750828003	-0.402178262891279	1.37719157082081	-1.03310672880525	1.14443631526869	-1.50833668780548	0.0214410955916720	-2.12359671979940	0.360888004483203	-0.91340053690032	0.107616062780603	-1.31480256512794	1.18754205328401	-0.622727237511358	-1.73172483317268	1.18839809306616	1.5851267968138	-6.14462444997083
26	-0.680163152148662	0.296441878690304	1.13982230370226	-0.598787294399498	-0.224564154915785	-1.55021309060122	0.0720638905053866	2.23549340520010	1.17353353705574	-0.116620735656042	-1.10741000378800	-0.65400477094305	0.563701326400297	-0.279669050398986	-0.893033387461542	-0.641918996772045	1.65849326846482	-0.697297747629674	-1.10579507968843	-0.926473770471092	-7.26774767267968
27	-0.0142317262533272	0.147886952782288	1.13368375804008	0.915358614496871	-0.402696945376886	-0.339364773890241	0.506282511085412	0.027941148675642	0.165948462290429	-0.731522351434128	1.23147315365267	1.15949630447171	-1.97453430956057	-1.06001346881929	0.787685906392801	1.38934001438221	0.0900886601900397	-1.75298432918041	-0.678439054993093	0.617261004790287	-2.43964543868569
28	0.833919569056542	-1.02723908647232	0.308951156271965	-0.907459655493777	-0.6008011187789	0.741669079071348	-1.92405773465667	0.352603366449899	-0.505423422373508	-1.56192902871787	0.107033015845344	1.70537851566659	0.447312043845614	0.176618263231907	-1.87586842730464	-0.146518662049453	-0.717151524674598	1.08970058034272	1.12597860578439	0.469984980179487	0.041193954184958
29	0.0236550700466734	1.40472178103177	-0.498405772965827	1.28133210214916	1.01037706001031	-0.315966321288847	0.722087422934516	1.33570486364825	-0.272330502962781	-0.95385862872306	-0.686581599918685	0.903999043269146	-0.774472739171374	-0.0243174943687880	0.956476177957874	-0.233438252980671	-2.02173150187673	-0.936781269757712	0.241845354289798	-0.498805773902772	0.481687708868515
30	1.23583228998939	1.09642579018877	1.22103613522398	0.620900714154612	0.930428068657911	-1.29088823280774	-0.846128260111406	-1.90121041931466	0.645387704112712	1.581356137695	-1.70657731967187	-1.53429917878967	1.22965908705228	-0.70666449838981	-0.459316310071964	0.433692972092629	0.62060817591841	1.08124890847693	0.241610785756360	0.00219781750888954	2.97613411754985
31	-0.0879683257145256	-0.330726793523537	0.656391340859136	-1.14590387661119	-0.815837996400665	-0.451016405535095	0.203806922048645	-0.780168629351722	2.05613889722207	-0.128703628257562	-0.307399494315921	-0.88585637506621	1.67516168528023	0.490306256851599	-0.516654152098907	0.693716722337188	-0.990741691784847	0.160767922902877	-0.132053691357372	-0.462994193888074	1.55870426715456
32	0.158666276105230	1.86589320787173	0.163468274561299	-0.597451678531419	0.486029685896484	-0.272299159853597	0.113137973593404	0.153854012444539	0.649118410676357	1.34122512141647	-0.513156684941282	0.0609183616681959	-0.372518814025085	0.0305151910172363	0.234931920241561	2.05947378183411	-0.56524461683343	0.257961234186308	-0.283486980629321	0.688891961251743	-2.63337794774592
33	-0.84829876519104	-0.0918824419471774	0.667429358272965	-1.54950201553041	0.578056424411435	-0.236384349757385	0.095977128851857	1.67387423366334	-0.856676982676477	1.56966176950003	1.72529643927286	0.340308374026119	1.92374865701274	0.658896736093442	0.348069277632506	1.25237748485161	1.32580189808327	-0.535554256979661	-0.774333361763265	-0.196789487958151	1.87240616249748
34	0.223003226002068	-0.749633772195631	-0.231773813549269	-1.19710066891754	-1.41822591738542	-0.269396279486878	1.34662464959049	-0.201139363964081	-2.18839246594304	-0.224748327953126	-0.234254447748524	0.347186111965831	0.943384475999192	-1.27973219718471	0.822824155179467	-0.765292844767472	1.25450673426918	1.32670269921363	1.24127166120103	-0.886281762449085	2.60982378237589
35	-0.589114949278614	-0.292365918678072	1.27786030208199	0.537572062109867	-0.736381935099766	0.817912892751854	-2.65063838218238	-0.488816114880257	-1.68773263391726	-0.851704372597828	1.11158990723751	-0.149557890476090	1.44628637482441	0.00501046320340496	0.128288041648785	-2.05413942278134	-0.938036302153553	0.99266711507229	1.32000036472204	-0.355788932676818	-0.160403052233600
36	-0.0514433737049595	0.387827616259119	0.801155185995964	0.99212282655137	0.150691018175528	0.86821052938597	1.03859923318549	0.946741799814915	0.305509075525871	1.95658272171389	0.480329977999786	0.62960218563629	0.466325746604168	-0.815346179342195	0.309019223346879	-1.96253052015519	-1.41505247584290	1.03656098748186	-0.155064111022302	0.208458734245136	3.67339122439997
37	-1.54663437348170	-0.241528261739655	0.278485206543337	-1.00235372317974	-2.03504391799416	-0.169597908353833	0.574235333134905	-0.124489153219250	0.0789188198126402	-0.988583751821185	-0.630674149620096	0.294069558767608	-1.13633909149501	-0.95986692391713	-1.37446830536124	0.954590948061879	-0.286620783016401	1.87905290519746	-1.29279670309444	0.197860459048842	5.19623558676894
38	-0.62617485599039	-0.864981535788773	-0.0158457003503465	-0.112389440248630	-0.714695639775686	1.51736964154269	0.926870536618831	-0.96922203023696	0.76917990697326	1.26724754300148	0.732700530311505	-0.551340117066	-0.753267629234233	0.568178250278779	0.556091390194053	0.555134039107685	-0.789206629324285	-1.45602006053717	0.233877248025535	0.626425074756154	-1.80213095925604
39	-0.847852658721905	-0.480031026336677	-0.297285205959601	-0.305687072446987	0.523087140171875	0.95856656070876	-1.97843188833478	-0.335413641725979	0.735208051206716	0.987807921351643	-0.580822109933965	-0.620063634730205	0.186206536624919	0.404780433657973	-1.21757827986050	-0.725218408229495	-1.55069945300737	-0.781196539036768	0.919704615001913	-0.55748295566751	1.76285174154321
40	-0.228457931360288	-0.575662742740054	1.03547128413010	0.415772175645548	0.150595076218759	3.29220947615734	0.469027511013066	0.375718463592438	0.144071339965626	-0.203467348993766	-0.303491628567684	-0.315117008130798	-1.98983265195342	-0.464107686497039	0.289717485620378	-0.763827353072484	0.296456291164005	0.152026020017390	-1.12388963641428	-0.2550116075408	-7.37422799949464
41	0.0867841426541878	-1.19341836239972	1.04009330361042	1.60885352910901	-0.312786163000682	0.435216073354693	-0.569724229586152	-1.13051188324351	-1.72284773536996	-0.938717929622447	1.31487512615937	-0.78722598241321	1.10225463034089	-0.826904160325362	-0.97665654934385	-1.42906275308614	-0.691803654955378	0.220175225843056	0.37363514637462	-0.818651270047707	1.67520437783090
42	-1.05632152556444	-1.98185216561371	1.21872737695374	-0.650468380759958	-1.43744882367311	-0.599352627118848	0.328047785457737	-0.380290689135436	0.46972902297849	-1.22547832768849	-0.534061278200463	-1.24023776032821	-0.113373913124952	-0.594980068579558	1.01196880149219	1.13060233348820	0.385533122342843	0.67313027136594	0.45771007969252	0.551413790451635	-4.18256881557766
43	1.19610135236024	-1.76250511042465	0.337361607193994	1.60067908235493	-0.292403712603856	0.633515203227508	0.562376729312641	-1.81898020536762	-0.128324533597586	1.25999913548141	0.809849226101425	-1.97760063557844	2.22294311661102	-1.01638339352310	-0.138697353956814	0.670828364645612	0.583444610948129	-2.22188957462519	1.24992251482272	0.525099059090525	-2.01761723656299
44	-0.689870357404015	-0.431459482055347	-0.585009713511308	0.960301482258678	0.196838965843319	-0.106350224330929	-0.310520052831119	-0.129611965669901	-0.499549929811305	0.93897337157642	0.263125510174708	-0.589331608219647	0.78958313775701	-0.926507846037785	-0.467314253820342	-0.576376171152301	-0.656947310896694	-1.45828503824004	0.0234893911228067	-0.728547385717728	1.59553417590504
45	0.908946523368092	0.566974469124031	0.380083301510341	-0.361565226778447	1.88912204651473	-0.91953503724039	-1.51381817167443	0.23560470827897	-0.331272306713603	0.596985541533395	0.360319656812626	-0.438018072886978	0.699847608583799	-1.16419129340212	-0.134738876283616	-0.430940524996256	0.560109005453851	-0.744276740210245	0.09902237471609	1.06127915983230	-4.76703157565072
46	-2.66035208197371	-1.59109769919430	-1.33952181806726	-0.0479785214591912	0.673743456652413	-0.368034217836822	-0.00394344049110706	0.616923060757385	0.411565127749534	-0.274445638293566	-1.10039184134069	-0.595184372122344	0.8722812589144	0.572218198641425	-0.581980219072152	0.687987861438847	-1.01834714668872	0.166135472485358	0.115041753327723	0.136328271149242	0.0968074583627178
47	-0.776382966877427	-0.914057616096666	-0.545347470605586	-1.45479419567973	1.92147879541582	1.25547878982100	-1.03836149726727	-0.0394000995495526	-1.60655070446844	1.17911256213974	1.37149667695689	1.34650297602100	-1.44179232813465	1.26186511550794	0.0319761525411928	0.801925112503393	-0.0345905162024301	-1.46463257074697	-0.907355724468048	-0.194742709319180	0.788852711037221
48	0.350529258445258	1.41421162284323	0.865379406696526	0.67781642619948	-0.409770903824025	1.31209466421316	0.548406657012801	-0.379656968346456	2.27756605989319	-0.937066264796314	0.412398117731353	2.23895501568603	-0.613912244776067	0.541298956623631	-0.393391178998799	-0.0959285260671917	0.0929144062652299	1.01186853378146	-1.38980375724506	-0.43625461680606	2.72653860782318
49	0.485490616646496	-0.552563127527017	-0.0804700015149309	-1.53676127562503	0.436593452937849	0.426566709796713	-0.356872330817692	-0.296167243241692	-0.97973074487624	0.647552628642364	-0.0166629428793910	-0.0363721957876366	-0.527050253847062	0.817868727717287	-0.614525045257017	-0.65246045582141	-0.496320282323361	0.667373967123598	0.124110729513028	0.372180388615491	-3.0312057915877
50	0.307891055273796	-1.60483656004285	-0.593817830898984	-0.203671698017415	-0.359072025286241	-0.0939805050005392	1.25163368554744	0.954325629597925	-1.91643690389587	-0.353384041863006	0.317139335587513	0.872136769289626	-1.47859136811718	1.13154194235662	-0.448969381612767	1.21023941431965	-0.844446064629014	-0.166049257797243	-0.97815042558942	0.0869041912742495	-6.25743877980784
51	0.347083337358333	-0.406835605060063	0.791413505183705	0.0959879610186185	-0.795210650355996	0.368331374486652	0.115658212717929	-0.61132411957897	-1.58543749672581	0.161976277557793	-0.801754817340103	-0.304216321586824	0.213657752658565	-0.102786488883396	-0.362454979628864	-1.13115685974626	-1.60883783244924	-0.316205355256910	-0.269869868168031	-0.773210322569033	-4.07128366331819
52	1.82293977177466	0.657779175679417	-0.526345404612064	-0.141639225079433	-0.0181183223599292	0.0779735331944418	0.414475845730365	-0.764762428264379	0.627459439654456	0.635683022950176	-0.920811349826398	1.21030524116453	-1.24162044487994	0.79388618120631	2.23018111694175	-0.663704894782241	0.386233575303495	-1.77624861200326	-0.873874876411475	0.151587647485911	-1.16792403092289
53	-0.727389645326695	-2.05146605027966	-0.68224028707897	0.402634088133903	-0.974535803932652	0.4747126721417	-0.140085516972857	-0.967236654042785	2.11079667492955	-1.70274451660777	-0.62203766400725	0.254629117168914	0.346976901219712	0.162368683988649	0.62697825798108	-0.709497671138771	-1.52232520928106	-0.277405850441904	-1.22030662546218	0.0156255413617098	2.0485818537866
54	-0.41438224136813	0.634942498004865	-1.22908474158801	-1.13731140455889	-1.39767496962781	-0.311582980055856	-0.196788204091570	-0.216215241024243	-0.221572052635261	-0.142690658396645	0.335389595572028	-0.0184060214570418	0.676520771336172	0.746924152160134	0.441264308767147	-0.860653434944717	1.85679376222713	-0.365567446543468	0.219780087177955	1.46852658374673	3.74811646598257
55	0.787783249406101	-0.8600240455238	-1.59703129868099	0.79681541888505	1.21168678269732	0.983941722296083	0.103060248582123	0.272086974263025	-0.932635951053321	-0.382968229404347	0.469657038450319	-0.875473023360332	-1.36246231748889	1.15523899278226	-0.806726296060976	1.57210590495046	-2.24005052983071	0.100188513175360	0.647531836400857	0.0702945449464186	3.89337957496222
56	-0.129457736288837	-1.32365243240517	-0.674077008552993	-0.224815957191862	1.79580672941892	-1.11980484581427	-0.0967094254356599	0.193256461083753	-0.61020319085513	-1.0262906077218	-0.133670215855389	-1.13300768026887	0.551539756335391	2.0521539040504	0.370794499684447	-1.26980612528571	0.330915862313417	-0.15260326989955	0.952548216072137	-1.53050004988134	0.797239094019505
57	-1.45258376278591	1.2790855418095	1.6240256539172	-1.99954545167598	-0.139302105399310	0.853588714808967	0.959612566868165	-1.60252373026031	0.161092232008467	-0.623701172197084	1.21655142493848	-1.01096210925480	-0.125368475823691	-0.52387493821487	0.0750826476423234	1.56932165893217	1.16252719012579	-0.206969358788562	1.02315600216786	-0.362526696586894	7.28073345897448
58	0.0179978741214664	1.46013062399743	-1.03256679140657	1.33022563098060	-0.569081556553391	-0.600977577159803	1.06663835675465	1.54496997205660	0.602875151930839	0.283154872563043	-1.95227464322077	-0.675483173815271	0.891097916394708	-0.805604294573396	0.00971125926640731	0.0850254463691076	-0.709202448598729	0.421628926134134	0.422750827576209	-1.15186796688437	-0.2914220552869
59	-1.21165403859076	-1.25222020972261	1.70936558325556	2.11435937236940	-0.501001244451404	-0.933074591089164	0.73597362458866	-0.544580229664568	0.0694434915936463	-0.117828783734443	0.688838504411005	-0.120829698642164	0.192415570474094	0.191986399056431	0.29426357175479	0.449751493773962	-0.349534809685391	-0.82462896182305	-0.397876363910315	0.707880452860559	3.15406953156177
60	-1.26074762117665	0.905788564143786	-0.42080740169657	1.98848340941473	0.38566957480852	-0.157807036339001	1.37907659579446	-0.211937530597167	-0.966206506522585	-0.345293040358153	-0.384110029480295	0.615184881518197	-2.24814046917616	-0.349145957704011	0.209682978429296	-1.94190059704824	1.51430888943656	1.37554364299727	0.499753523331128	-1.43124432023662	1.92311067354455
61	0.824818301260718	-0.219244026037456	0.0534030614198421	1.20588945940149	-1.82075001512917	-1.24358127973174	-0.46674903861357	1.26898030537085	1.46271207496751	-0.283714403697998	0.330128052180293	0.604604070331452	0.761144035298888	-0.332157305031191	0.336442485439956	-0.634300212695964	-0.587841799581423	0.057068043772159	-0.141769759375894	0.313709398718238	0.983732814107418
62	-0.307931121741652	0.337700264363825	-1.73234724850580	0.199862638171606	-1.03075340826451	0.315296018261688	0.95580554678297	1.83489818738108	0.684020931728195	0.535122295733274	0.867955314858012	0.712728581075852	-0.381519536753550	-1.77793720573312	-0.683762838168927	1.11771157602066	-0.324104562905539	-1.83226232639064	0.445394520237423	0.122308001575484	1.26084647928412
63	-1.12179025615530	0.46933413229673	-0.0898920072292701	-0.152634020162152	1.26771149601164	-0.0604146743183528	0.532571443186193	1.95324917410626	0.614982108839987	-0.260379535614248	0.956568181294348	0.215201585542644	-0.708717469620748	0.797263175495443	-1.28704457887089	-1.46887619879586	1.16359471846153	1.35143991162430	-1.02026327175162	0.673367316770862	4.15997514741292
64	-0.723663799551598	0.779948139347125	0.414935830819407	3.69154448052425	0.727974386878353	-0.754612489293082	0.959257026160468	0.812634389069705	0.542318767904597	1.14411253889203	1.19060005832787	0.298203069307030	-0.431806330783372	-1.58873915853135	0.627426005819113	-1.22566963627405	-0.551500610684119	-1.28107103070578	-0.192078082342566	0.520718461836184	-2.29660008813905
65	0.4641191672345	-1.14474610144696	-2.23388168340036	-0.828541406998988	-0.918893028956947	1.45802528026341	0.0580902858932362	1.48102777431101	-0.644371229752357	0.990531854889199	-1.85224545149115	0.353034228321398	-0.98312591436466	-0.0472885020220517	-1.16321880918890	0.739433563145708	-0.996348281118417	0.638950394173658	2.67087904909666	0.0314936061269797	0.218522307951463
66	0.0623624788723888	-1.79807106924428	-0.763758722382926	0.239406475438089	-1.45413903584324	0.126166502683826	-0.56284914546556	0.591268963630753	1.55034631848693	0.278475794147407	1.49595209341216	-0.0151950888740717	0.230642206356705	-0.97636572195488	0.726748477343405	0.509562065280044	1.80941911921521	-1.10299505443072	1.05436401254161	0.399897283371708	0.453597740984332
67	-0.083486980018168	0.258707894404383	-0.0506559464544731	0.0467530126503043	-1.34280744550415	-1.28475393525043	1.40728913365751	-0.0272276976974497	0.887803532005077	-0.53685601909228	-1.73668501713502	-0.256310484043097	1.80118356356821	1.10692700583572	1.95473954900811	-3.46775068532555	-0.467320164997955	1.20752745541163	-1.07912912702291	0.484622272479452	-1.80802763487745
68	1.02394453408542	-1.10544715605272	-0.748448603615676	0.58426746805701	-1.37740947223597	1.62851161547197	-1.47244809619371	-0.694060464878487	0.79524450847297	-0.832049512350982	0.284186621000406	0.406428470141277	-0.350889877409372	-1.58008953164340	-0.826332557551689	-1.83892029988551	1.29103599057810	0.76421434751911	-0.539752780534802	-1.18630589607329	3.49339957402593
69	-0.53391246739881	0.421408060287132	-1.97712903744188	-0.728928111465311	-1.40529571092470	-1.60141699405981	0.834060403348922	-1.42269827374070	0.0930113744429154	-0.204656107342752	1.68865454183718	1.36410050158284	0.175294829428534	-1.75042307618143	0.269695527454995	0.135846425579306	-0.855458128528535	0.208346869838298	-0.841188923436869	0.0530797656569517	3.91273261388047
70	-1.20492282678011	0.0041173900276394	-0.61937448342369	-1.06941584752781	0.989871305421937	-0.242084665004285	1.04683032626090	0.0883721108000454	0.345761954904455	1.31768995539864	-0.102208138004332	-1.13748636084986	0.950189831522235	0.501471191360446	-0.950978512088745	-0.563999460170925	0.541347499080438	-0.934061978564381	-1.21680704766753	-0.0371133456879422	4.63762381865718
71	-1.32564088265789	-0.566485509040664	-1.05249593351176	-0.873853522578832	0.213285997899886	-0.545743040464581	0.115164631079933	0.293789479971764	-0.841413385127778	-0.154809558906366	-0.233294056232982	0.690959726068151	-1.13979985964180	0.215749112320697	0.537474492361591	0.602591635780353	-0.300850597397691	-0.976582558359376	0.271924397996928	-1.28409817480317	0.444999934904238
72	1.37464861544310	1.68531791900025	-0.727781931134944	-0.141551016881486	-0.765563018178651	-0.719377196625607	0.607232140396671	-0.797131473708178	0.274719616438129	-0.734905163158162	0.327813321622040	-0.0922277534335194	-1.19398231657200	0.867716778155355	0.22223117963649	0.896518345485654	-0.309881171782295	0.251202178286208	0.998308665227191	0.412522862300523	-1.95820160257740
73	0.194828404673184	1.2283411857017	-0.198197713999679	1.88511376399593	-1.60557181266888	1.46808570103099	0.285729962965824	-1.17231905664807	-0.137589479192533	-1.33512030230308	-0.732204696566845	-0.0550784412143621	0.326172807978775	1.60660074298851	1.52577288711700	0.0999871074949152	-1.27458599326527	2.42646371461031	-0.772585601211258	-1.31488573103518	10.189369158107
74	0.308916131570846	-0.894170333476065	-1.15803703037453	-0.844551275451962	0.67955118671559	1.90222492067749	1.84789298080223	0.277970121025771	0.150001198366591	1.14703955774370	-0.256449604923029	-0.0877766322065828	-2.20319708148923	0.701426293847394	0.680420966499498	0.0319934196450085	0.318893356301511	0.213632452343144	-1.13033087187802	-0.0739704518584895	1.13318229308779
75	0.730897196347218	0.771425162556395	0.499773132672067	0.635347900099624	0.409027893760406	-0.274954024381242	-0.672642386806673	-0.511140051212331	0.593959999941413	-0.180305028618427	0.704556062895692	0.921632810996221	-0.108823370372335	0.457762346239892	0.948704865595827	-0.949254296165663	0.769583150717437	1.87991262627840	0.772079988940834	0.751900241164278	2.05612686837883
76	-1.75576282457958	-0.263557328673007	0.560519901114839	0.580635956131811	0.608551622326579	-0.378017094264499	2.7458211598864	0.493285814128242	0.000571395133408194	-0.309625259673825	-1.88794020919089	-0.711915680021677	-0.878878286631737	1.62363716481653	-0.718207285742779	1.43121376392796	0.30805991516488	-0.388562523007016	-0.889687452192393	-0.272700268442575	-1.75558440227723
77	-1.70940056515341	0.00143572605161598	0.777660427742109	0.586544767542548	-0.7770587108271	-0.996779947613268	-1.06069170268730	-0.500237081736206	0.499057502481909	-1.40644453659031	0.00545021771714416	0.25506807784385	-0.406787135128474	0.6035331543557	-1.30574887771224	-0.43967439238291	0.666098059148134	-1.03671124065655	0.746565998120632	0.362316428764613	-1.78191752298057
78	0.326259655043812	0.0950122280187742	-1.71287002296658	-1.22170338047586	-1.89721182932601	0.155290592434614	-0.427259636097147	-0.567870548252153	0.00429109059653621	1.90254234386278	-1.03902256632202	0.658970666713797	1.16029619716174	-1.37083496268802	-1.99893130056218	-1.52272134040321	1.21085760169680	1.13520003499505	-1.30443255624402	-0.804616304758182	-6.56023155330979
79	-1.52258885920873	-1.43528219814303	-0.127595075955239	1.01746117508662	0.70192835094998	-1.64524941502973	-0.404306584593185	0.29907443993335	1.18508136783001	-0.0524711336141701	-0.708028507528946	-1.63782121795555	0.776240251086383	0.914487100404603	-1.01384468637368	-0.19700126412781	1.53199381533208	0.494447229519466	0.752059139242525	-0.411789292908579	-0.364780995255927
80	-1.1656383297215	1.65325708444351	-1.32652160833224	0.637607136453341	1.49556208686726	1.23951216300875	-0.984453501900306	1.07916934359941	-0.0608914224355661	1.36067460364269	0.859406325960092	1.25092750316857	0.9154169575669	2.53634990020329	-0.789943882165922	2.11088788942342	0.657968714421187	1.38950195939258	0.187808910207179	-0.446473091991126	9.83086328984565
81	0.814125916382644	-0.605974252115839	0.402020869226477	-1.56663159629181	0.275009808423005	0.252369406524467	1.60458223638361	-0.69539136238106	-0.396067263147928	1.80088380465367	-1.36190799507089	-0.255850203805207	0.5973545854761	0.767050123499491	1.12450917791635	-1.30276650502904	0.156928251506287	1.25976780455098	-0.945635432345665	1.61430980545749	4.85900960977823
82	0.404564547696504	2.36899150577273	1.21642151806875	-0.486811782463773	0.231741184962686	0.677642106579107	0.513610410103085	1.10281518379579	0.280699964130638	0.125233774886503	-0.546231746194482	-0.801752116152244	0.61001084340036	-0.464806245645739	1.04188353391319	0.692490335986354	-0.00272275219546040	-0.612782685484788	1.48515755946079	-0.951944242237457	0.539793351951017
83	-1.28632205294394	-0.868537821445672	0.266405432485831	0.394647687929423	2.01112090320925	-0.0756847517743025	0.420130937516962	0.284559878713873	1.28699126579623	0.212505930680344	-0.0797107578978466	-0.303769609112104	-0.385386938176826	-1.76128402356353	0.120245788534434	-0.613760526624248	0.94074519704186	-0.989665659073587	0.269421580512673	0.237562988896490	-0.106391194636310
84	-0.471638045985347	-1.72085221139655	-0.0090211760547622	1.43070844613364	0.970364746683315	-1.26954552976495	-0.427107552681506	-0.340162498943332	0.0260478072271243	0.477532637460345	0.190142697453584	-1.66255015882219	0.826462287453722	-1.53224542234759	-0.362580982414061	-0.835600017352322	-0.162050498477905	-0.0449557771494039	0.245365951459056	0.592378110826664	-1.23674144351785
85	-0.646518192631052	-1.30063231425998	1.59263692991626	-0.337925126301276	0.351172175282635	-0.814379484255396	-0.819576571343348	-1.54490199074567	0.278059731735295	-1.69064730950762	0.634466230900029	-0.129835412382771	0.517144754900134	0.835133026669559	-0.099540884380828	-1.36625376203022	0.290814425328252	0.235566041507872	-0.0404956108764908	1.36635524409715	4.14643079815281
86	-0.902304473952512	0.347317684491649	-0.0922436579576602	-0.696871135187616	0.418722648802246	-0.947646232828515	0.186207273637078	-0.636571445004495	0.852699878408315	0.153034605126449	-1.38063381682581	-0.051326744348067	0.490728822550013	1.92901750568061	0.585127232120862	-0.110836470790238	1.26406130473335	-1.43611704260607	0.0306594838232689	-0.325465095754179	-5.66296145271515
87	-0.354742733689416	-1.27235621233041	1.25982982287976	0.875110041774443	-1.35405727912884	-1.05238648992430	1.22202982970232	1.01894717774041	-0.398520042323847	1.45177618571476	-1.04810995287263	1.06323700632324	0.0382319745155784	0.211821167198774	0.088785087485133	1.53386283607179	-0.154688362611545	0.270208320948032	-1.25103616762737	-0.0181498159172820	-0.892674614369115
88	0.147615333737452	-1.13253516139818	0.631703032076177	1.46482630383989	0.51129298890213	-2.12344644504658	0.0487786498928277	1.53646238233087	-0.282539392917241	1.60449683387967	0.489904914245782	-1.16135892233934	-0.353019036422106	0.175865595356771	-0.109457374508150	-1.51370996088212	-2.48594623480045	-2.35955609181452	0.457648225340841	-0.728429548706979	-0.222875356366165
89	-0.661340361652462	0.486665385082772	0.159367325857252	-0.632405706972119	0.31336156431046	1.03444060683625	1.48136048069668	-1.01626967988022	-0.000710091644643613	-0.171004061181465	0.468842583614139	-0.396018100335856	0.233222871935073	1.73769057803103	2.09249710459808	-1.15118923911878	2.33968940671599	-0.522465755905657	0.730346733939258	-0.591542183695435	1.51618326160147
90	-2.09484750370194	-0.0353567904171318	-1.96203501201319	-0.782517781301586	0.137684489011890	-0.440078036712726	-1.62458283990432	-2.0207515537216	-1.29230902328237	0.741560012685426	-0.172572852130205	-0.227441106476328	-0.619546461529928	-0.646475810025367	0.937604192183402	-1.33045047010595	-0.0208618547082655	-1.10530726336522	0.241225012534044	0.626318318058342	-4.74206795431026
91	-0.891599722299652	-0.000331496675364138	-0.619287749324356	-0.0929775631100601	0.711195987656243	-2.44482390641954	1.76180680155311	0.296649399962121	0.319482196842435	-0.351616358955749	1.77005520600985	0.603937962278805	0.98412774125238	0.400524175689575	-0.0870625470497308	-1.22066015025336	-0.194727263664155	1.09255061197988	0.739464986939089	-0.823607700277667	-4.08541268369506
92	1.47681796268587	-1.83186531163261	-0.178390289025510	1.72439106103472	-0.277906744946811	-3.27979717614183	0.680603725394054	0.8218260999439	1.11605630589545	0.487743235705477	-1.66758752060857	-0.0641174552575816	-0.447282358514077	-0.73603685739529	0.727760986070913	-0.443701811878447	-0.425799320367707	-0.900759967236292	0.336848366270909	1.1529070245683	-1.14565702575027
93	-0.772648801436103	0.162428933288899	-0.372214088632363	-0.0124324037979265	2.02229461007037	-1.06437366770406	0.692472862838373	-0.482316249231219	-1.77612720650330	0.106302652511677	-2.32859869588442	0.78738332119488	0.448150393495136	-1.39020612985567	-1.82684170829018	0.0360199578794869	0.890862434737139	0.113939451364708	-0.56148621101568	-1.22063380270015	-2.99612101803417
94	-0.194286813724146	0.121367866357780	-1.70312719387250	0.332842047521335	-1.24154318769424	0.00384537153550729	-1.86226641759896	-0.0308381488083081	0.417991732300729	0.338494639770626	0.512404825212733	0.209715534361489	0.0457860117717753	0.536296869753181	-0.354636547341782	-1.28981609698018	-1.56137032172499	1.37768378018245	-1.01027594422093	-0.00463191255674695	-1.91196357081489
95	-0.71101039840797	-1.86518248264569	-1.88341172599406	-0.47745358937656	-0.638805694451185	0.376966449951689	-0.220828472100941	1.34845576141785	1.68135201154573	-1.91322069908607	0.196633736033281	-2.1461641525133	-1.71987280300778	0.526999135022396	0.215443911120124	-0.779720629080029	0.0198404225083178	-0.280512289262386	0.404976959528432	0.0960904203905834	4.33426043988105
96	0.109684798799438	0.310188538508713	0.180162751547004	-0.191137182286889	-0.966736239695017	0.69970703367081	0.200684558047910	1.32519594286170	-1.48037927309296	0.62740272339949	-0.734690381803951	-0.157873040920853	-0.088334063329011	0.209530562517486	-0.119018354496483	1.94060296755244	-0.178229047312265	0.460871742554774	0.98086070409506	0.407917812429679	-1.38376667905739
97	-0.209060091983153	-0.84095964621832	1.48768758181845	-1.15155853408783	-0.984300208846866	-1.30191053428825	-0.501972639485106	0.060270152130393	1.44810556353023	2.50762588491914	0.695704648278124	-0.806915646610834	0.050284750528219	0.164777388649568	0.140303814207544	0.989938074796203	-0.400016210365992	1.59930746411832	0.875417539888255	-0.79794741444507	4.28762586911335
98	-0.19672875595456	0.937430966448455	-1.18338642013242	0.0511594513602809	-1.359519993636	-0.504348162645801	-0.929735245741519	-0.509540129996183	-0.579342431406562	1.00775542340418	1.17074822693147	0.809663778679605	0.338108248013653	1.02219693288796	-0.336585684084126	-0.532397555087947	-0.8634875399995	-0.560267375995915	0.855257657996143	-0.72877757775074	1.86945137308828
99	0.901869042909032	0.812430972339087	-0.147214954456860	0.198438553745579	-0.647866443573948	0.940544599728798	0.348974496871225	0.658837086926485	-2.62559967248369	0.80200568749889	-1.38147339712576	1.52872135116044	-0.467975648156736	-0.0327062488250436	-1.23274660472275	-1.67490711059803	-0.829438504640427	-0.318099066348635	0.480264229972337	0.816657041001505	-4.26479845503899
100	0.314003787601566	0.638616094803122	0.475084013760041	-0.0385731906840541	-1.38556670730247	-0.128523379961437	-0.931202183606326	-0.868923607459919	1.66943870487830	1.51338786748024	0.679775947897693	0.13586681541596	0.0924328729994742	1.19803169403759	0.569305813952969	-0.36961393181816	-1.30230587567616	0.0251631765087095	0.0192044017453262	0.540845607951135	3.08223362655736
101	1.42928767829293	0.998976481935611	0.390694341027432	0.398028726068268	-0.488029844131914	-1.64277726994762	1.22940781993537	-0.383282064932814	0.308954600473848	-1.83514120773739	-0.782389840837485	-1.12069077435826	-1.58198252385122	1.21157433995659	-2.22612094595295	0.847413798226964	-0.630441276732438	0.23473128283107	-0.351199849632286	0.995996550213225	5.59274419354216
102	2.09090518210502	-0.846136786014437	-0.092894401943789	0.06725488970176	-1.79029135296584	-0.267226658038333	-0.698275439796847	-0.086645345024645	-1.02837342253810	0.786734736935122	1.70551496313841	-1.27520608723619	-1.24323309122719	1.23122717454908	0.569025543387172	0.56954800742583	0.321827269422771	-0.783959386892809	0.242941636471538	-0.0557382984086168	-2.90348920628920
103	-1.26164315209571	0.876740348942101	0.370106878383386	0.182747868797447	-0.085284244146438	-1.05830786291076	-0.529241518142006	1.08698045766764	1.05868813155993	1.58703470916542	-0.802745241484581	-0.756386539048218	-1.28842346826586	-2.63331817077082	1.51231620340395	0.37510429369982	-1.19397644533244	0.952401061887485	-0.061602577730253	2.27218839815086	-2.21185747299850
104	0.144232804856985	0.214633131578562	-1.21899795249748	-0.992741044553962	-0.209565601865360	0.451730826075658	0.887441954002095	-0.794772627304252	-0.166092439286535	0.748511731989004	0.522006742743308	1.87378426780659	0.240853150373153	0.387190083461162	-0.149235951199042	-1.13775461568720	1.20540846704018	-0.323844054106319	-0.515338696122886	-0.632765808553189	2.64807860531204
105	0.444954180468095	-0.0752048907702351	0.509078134629497	-0.0423037242974864	-0.258049919627841	-1.15874301876101	-0.297210129083796	0.343790012714012	-0.83324581921578	0.949122048946882	-0.277299789130044	0.249177223995818	0.871897429103544	0.135772393619537	1.43405165973918	-0.0124950501874710	-0.582271681017995	-0.523030407328675	2.15047502222396	-0.277823533413175	0.561264962598824
106	1.03503952149806	1.11183575491999	0.0286969618070040	-0.77928322367493	2.12173432612782	0.00701513952808742	0.694606713097735	-0.676013686898466	1.26330222623863	0.145192970289134	-0.0132551612531113	0.121060269726357	-2.31357248071168	-1.35990316505420	-0.00778862316083637	0.686933051933101	1.90188827607726	-0.0280222448076056	0.182192313550624	-0.558254556266601	-5.13101804960107
107	0.343252940315461	-1.58867613828892	1.26950214039342	-2.01252806079432	0.774933408200143	1.90066917457026	0.0749931322069441	1.00271893563619	0.353886532911048	1.18103493524985	-1.34529681874554	0.005444581238359	0.663543156006729	0.992582568402268	-1.17465268789789	0.551714946429687	0.195677308510948	-0.638545558907816	1.57277556523998	0.935493570460514	-3.58643048336494
108	0.393825760790916	-1.05894684023448	1.38688723650709	0.332414418748748	-0.80319643123782	0.323397849870281	0.33624509626968	1.19420305398491	-0.702649127559961	1.53107501373805	-0.89764033044891	-1.16790152050259	-0.438237712834203	1.69928126121557	0.985415955761416	-1.89267519348993	1.03143973964120	-0.595638084912056	0.587378011772191	0.066271095500011	1.11250742017880
109	-0.914553045595792	0.177004250161511	-0.174037589236911	0.514266563747994	0.319399261036108	0.72301891513886	0.83947039499166	-0.0724102578666893	0.420753142555739	2.11173861909827	0.0581925724336318	-0.00760194640090112	-0.481137568993747	1.10692864492240	-1.38920027097986	1.03174228674692	1.62815174813411	-2.18235091288141	1.29066214414655	1.29916213595387	-4.8398273907055
110	0.0447016200683713	-2.07929932229760	2.15717464373418	0.878532416262167	-0.275824739959447	2.67720788132308	0.0670826533590841	-0.152452518675857	0.478934509626041	1.27164082562404	-0.61217122677564	-0.251520232612587	1.89844269375020	0.27427587212797	0.831025639940322	0.659825704792054	0.529517450449971	-0.675628085378176	1.11496387920750	0.538165053444334	-3.55211332750687
111	-0.882518573032559	0.571816470364453	-1.27217189396736	1.08329193493661	0.607330750109306	-0.604293491959761	-1.59424325716337	-0.776018612895032	-0.236713329110059	0.479103202439844	-0.483687512511247	0.500668869338244	-0.231668874326799	-0.843373150018479	-0.132355189908689	0.188041520786285	0.97207591747983	1.16788809392328	-1.25517646683065	1.11140882074302	-4.06577430060023
112	0.514851608671182	0.221058267288742	0.0295622917326328	0.86526994046061	-0.542514512851487	0.243313420120922	-0.511527704669162	-0.361507426254859	-0.196637828014774	0.0676194848615682	-0.58857469588765	0.453454798953398	-0.864033661282603	0.207787354760833	0.101327985428860	-0.662263440299853	-1.63328829627530	-0.736476715666679	0.47406062868724	0.93441680283775	0.357140465898948
113	0.725580890159009	0.095470178088164	0.777311476521367	-1.91680347605521	-1.10925383715194	0.241364237496062	0.082398371140111	-1.76220662797939	-0.263869182925364	2.18737112125119	0.0626739491772974	0.628859777505085	0.0548331077553159	-1.33393113791213	0.400692236184709	-0.0144315892783792	0.935202403329145	1.60331929151381	0.813453836051619	-0.492749388685518	-4.79616223494833
114	0.0817445098969501	-0.649687087097251	0.224145221609873	0.156658059913679	-1.03817999447009	1.48229827674369	-0.254824161264753	-1.72084357632266	0.925402978058441	-1.31683281820966	1.06581835233411	-0.867228711344009	1.57331305360393	-0.995720482547265	-1.55940996944794	-1.28818272405312	2.02444956310608	-0.557349427658762	0.795180912937083	-1.41873575808406	3.46537285320105
115	-0.186887847059352	-0.95860759742978	-0.725117408742772	0.181816048616477	-0.806253853068724	0.742975164107445	1.80509997047158	0.164895035720344	1.37896030152347	-0.138523810391660	-1.15637688936832	-0.786944923985435	0.986308671246105	-0.780312064417632	-1.09690776904560	1.40591442816744	-0.123056983041478	-1.33251327038088	-1.62714157759565	-0.456031048240833	-2.44312152871144
116	0.127814238773733	-0.717683461612513	-0.542041172155897	-0.0563890321626276	1.63696139826571	1.45827360186026	-2.32136045519429	0.555256991076596	0.40445542517984	1.48926561723207	-0.373625998458305	-0.571321847562373	-0.618555785309956	-0.144196767270547	-0.0092787885386569	-1.70556547036075	2.47988860263088	-0.648701390675392	-0.559532895932152	-0.0609878684291929	4.38200266193059
117	-0.162977539294126	-0.0274011935889059	-0.0178663313275263	-1.02362343937447	-0.970975860203387	-0.324545988067552	0.206390176108212	0.13989848791112	-0.0174833857422691	-0.0262835387723030	0.847497395627942	-0.524463506743508	0.636929990893858	-2.19811555970363	0.651218318942042	-0.0867551016788687	1.38187035623007	0.144787628973307	0.647065157474982	-2.98643438712471	1.65825133610466
118	-0.83983499255614	-0.911534261448377	-0.847840888915114	2.03958872326066	1.35029285174922	-1.13650133159311	3.01685468511109	-0.054045398418319	0.64326712095483	0.663363544830688	0.251500832471771	-0.985403353432322	-1.74856958907981	0.543822196585727	-0.60987899733189	-1.63687153949174	-0.0109866950633605	-0.794309090865617	1.29170972016944	1.02350569143419	1.36520141871101
119	2.13601083384544	0.681931898616353	0.556390961583199	0.518894125444276	0.43525360490836	1.58216779271637	1.08448703735110	-2.14126439992941	0.205039118002668	0.438394237735674	-0.887663310909567	0.813342013589354	0.75935539935761	1.06513382214969	-1.73077977695282	-2.29078040518107	-0.802561159516048	1.48126173342182	-0.613314171594143	0.0131965698213573	0.559195302513694
120	1.04034332837188	-1.08978975151906	-1.45674465906129	1.10076197925769	0.329767493460514	-0.0694464576679829	0.0175921571792557	0.333032705752624	-0.99507838501078	1.27373082233212	0.429901829949156	0.330026400754398	-0.489871883171678	0.171855451438011	0.881991113625477	-1.64977679797018	1.00049594291398	0.462612749969749	0.704475096795622	-1.38867901343620	6.88073544883946
121	1.22620595751756	-0.384466015883023	-0.11720708924274	-0.97756019698179	1.41059707833867	-0.0989731201069035	0.771517673385226	-1.26402449975419	1.96782892425896	-0.236993049133361	2.37422646750276	-0.0673781249386967	1.4236461499591	0.592314872057165	1.55589103748206	-0.747397517280749	0.834876319314923	0.454590512634331	-1.02392037197108	-0.339315485208581	3.38881716775049
122	0.406491402472728	-0.00339931776623059	1.67115190962719	-0.447190754359902	0.509632700372151	0.00398745038578757	-0.846964091886057	-0.282928533495599	-0.317600315856074	0.406830254256444	-0.808926751027141	-2.28691739286432	-1.16157149698946	0.920913455708072	0.61750312200857	1.22900915033322	-1.31102021747740	0.482648445285531	-1.17391264673581	-0.257108973935831	1.12709289275430
123	0.662331686270986	-0.213383187207314	0.527073163308797	-0.876056595667564	-0.0374615311200901	1.57463745307249	-0.028806497256487	0.793849191138848	-0.00768275264242232	-0.170556100110108	1.08430728325442	0.251324970340597	-0.917518110811255	0.841737811498273	0.0547938461018951	-0.629124810708369	-0.0700584404136402	-0.454389494020495	-0.81263403656477	0.917219588289542	0.0458028462666535
124	1.25337960906895	-0.0597419675994456	-0.280403895354145	-1.17397982657433	-0.564023849843157	0.164386374491831	-0.639678898616397	-0.219112978935364	-0.597821764942735	0.433506536677829	-1.6711640567335	-0.772937039023613	1.16227194738955	0.171707178308112	0.366505700033185	-0.814171477835309	-0.642763472369767	0.989926750461657	0.610368626069546	-0.564791330282723	-4.58559224045836
125	1.23518072675437	1.1399051203463	-0.532664161419811	-2.21794742549655	-0.445860829656206	0.95186870604267	-0.756892012154197	0.779518627221252	1.10396246692442	0.76730606728333	0.750552046627162	-0.659604240817578	1.07862525829393	-1.34519369212838	-0.289142056560434	-0.119048725400922	0.427644470325403	-0.105700183964530	-0.967024391621637	-0.264843772598013	-3.19187238853109
126	1.05037894303124	0.151658780055123	-1.07285647077455	0.64254946401501	-0.732977654569256	0.146566688787807	0.0366733453126835	1.88562732364524	-0.956133810268636	-0.317900921828034	0.174363633636585	-1.76906275003793	0.147580435735584	0.347994404136882	-0.640530907750106	-0.902113563909697	1.65119795294575	0.165230759992348	1.07423407507700	0.0298494174830931	-5.5644398933645
127	0.693945787591062	-1.23730298837079	-0.251634601259583	-1.80859153307395	-0.239043960887669	0.754947769094997	-0.516545377479857	1.74020755348937	-1.0120952588849	0.0130243057163365	1.61816900651641	-0.276466863219460	1.11734793005688	0.117387105976260	0.87781274654993	-1.92058089276080	-0.74162971824666	0.947292242859133	-0.505518221632987	1.80432279175963	-0.488898772204407
128	-0.177494811112608	1.62588961710167	-0.603360178283628	0.303445160036891	-0.791046197518739	-0.782864875762186	0.413532983909192	1.34062722718733	-0.702215736101474	-0.389608918921441	0.30706969211547	0.0782199298970258	-1.77761478760371	-0.496007108092722	-0.36902978313481	0.483385662646429	-0.369672983504982	0.365301816899243	-1.36147520853095	0.0319678862713651	-1.26491263309317
129	0.673775309903862	-0.681776598156154	0.264792132576080	-1.15775100125580	0.33279560731755	-0.384401526290595	0.662702793916857	-0.78156970656804	0.980466858174277	0.030925421446729	-1.35913040272119	2.10388982930249	2.44434315964362	0.148642897507607	-1.73807121747567	0.952527139850964	-0.0603256197535134	-0.269329210292717	-1.75060779689941	1.89335546586364	-3.03459362412429
130	0.8698397948378	1.24625980369097	1.26483801852004	-0.0591582055249304	-0.243044023803965	-0.412138466406055	-1.72561826386322	1.01811485289437	0.353788380256383	1.25326180264297	-1.03964733514699	-1.58152174614351	-0.643767373040095	-0.503592747493123	-1.15909442893746	0.314299724642604	0.654285578917478	-0.959366095920164	0.356482622644835	-0.0273487148907665	1.17855044250908
131	0.556769580860407	-0.173805983724774	-0.18632567485752	0.139472486789452	-1.63967767376785	0.0715465310122767	0.0390859064179329	-0.629548792055977	1.60643986146562	-1.66400343813772	0.874150064052206	-0.55250409202743	-0.457533216014821	1.50404456483429	-0.487493120085482	0.0671044488211314	-2.34194631917368	-0.356855952749547	-0.263388570923826	-1.27275605699934	-1.64993980147699
132	-0.777855094876821	-0.128289673485166	0.459834136716747	0.980582092020335	1.16195579113371	-0.298370728070972	1.07955555908750	-0.263333364803634	-0.0274376237517313	-0.960862973675404	0.936554322303422	-0.865996808998116	1.02410931702301	1.99200327919206	-0.423603138876917	-1.97494172648362	0.207123034641058	-0.0263276520312476	0.919518435272177	-0.774124090175369	0.0695869063274337
133	0.814043101300158	0.397018262675308	-0.0728956302576425	0.0792534645463792	-0.874403386475705	0.235998621307214	2.32480592210770	0.066990144169592	-1.33560541872430	-0.030485414992246	-1.24391140214973	-0.222201916099695	0.79866960395217	-0.75542379475176	1.71658067979229	0.0353287888232110	-1.09443222933764	0.413454427740874	0.615388636406557	0.821969300748682	-0.357960326789614
134	-0.673248543457445	0.544539626198305	1.46504907107092	0.821782636460431	1.11833793021661	1.03658970320049	-0.482166060357361	-0.738309001862494	1.13992975200388	0.381354768626391	-1.13110609938516	0.261942732693446	-0.969392532726227	0.426944196851865	0.454941800719866	1.79651445256099	2.60319658067201	1.12174335206872	-0.717521723401183	1.01724554416210	-1.61466844797433
135	1.39986884846264	0.283382113424207	-0.401955597035512	-0.934530360414023	-0.0205937993654253	0.96560674883121	0.661008948346498	-1.07806537796457	-0.838642752599492	-0.755358917336849	-0.31954024979952	-0.444909710812508	-0.160295114364727	-0.209843725111423	0.90234317061357	2.65530748833382	0.789935343424193	-0.9697670339348	-0.403621528191451	-2.04125727376558	-6.72586080016094
136	-0.467867715814864	-0.771990979670311	1.07367660025918	-0.408252471154831	-0.739309020571419	0.449587268841212	-0.616484690629056	-0.458373175617704	-0.134468729455200	0.527907674183367	1.0582963998865	-0.55484430631946	0.822104084081885	0.305808902854558	2.43227043455171	-0.613061835398279	0.884949465498503	0.107060107729251	-0.184967527348264	1.37431332674718	-0.192501369367388
137	-0.886809867321697	0.223514167156159	-0.774790214765787	0.848231936413166	2.75558601366980	0.140728368819266	0.229603026990695	-0.204743881646284	1.70331597010957	1.09339163825462	1.59487159670556	-0.813144611643155	0.25403257246065	0.120984384413112	-0.168650344008068	-0.297702049810195	-0.274784958097789	-0.204737486166103	-2.28279302362644	-1.03081555026440	-2.11019737425259
138	-0.0864954164431622	0.249846631063394	0.376402338049566	-1.28455442718877	-0.6834929991019	-0.217221711134916	0.694336128137938	0.418354098501984	-1.43550680046145	1.08373468029484	0.547940494968713	0.457050856084385	0.158846107449120	0.585327333032278	-0.223717386875619	-0.465350519855676	0.559125304243783	0.438528858721982	1.12573481703861	0.826297277889698	7.01353437441166
139	-0.991260353092464	-0.208478935468649	0.38383585262129	-0.543499082690114	1.31370980250254	-1.65310473427938	0.578742397187591	-0.524666964376966	0.586642791795357	-0.359832330229469	0.096139560955332	0.780143441267534	-0.420240356592203	0.394018081117741	-1.41910489857823	-0.872065902140695	-0.555030548612634	-0.599648606817042	-0.559528548018847	-0.597505072107793	-2.66083758496005
140	-0.846902275493035	-0.17706969451274	0.08413580676327	1.64078092855235	-0.557590673833686	1.59829350331662	1.23534821859422	-0.380215000767326	0.628971457045341	1.5121289712606	2.36608806910091	-0.348082611255066	-1.17426508897841	-0.830874418835336	-0.702147991539431	-0.516892069773413	-0.325968969363391	-1.03242510063250	-0.450362115050994	-1.32669494639437	-2.39406990494653
141	0.148335255359504	0.58460618103762	-0.425619049439389	0.752544666351542	-0.648177952486659	2.05359317170871	-0.218403838953559	-0.253849926180887	0.218597463880797	-0.620078380185172	0.593298673339189	-0.0146473265116399	-0.385820236459727	-1.35514021523935	1.28455484228458	-0.416480198398967	2.02018152078169	-0.58974744031741	1.39160876025321	0.749193970648898	0.250246693679473
142	0.814704629847702	0.101182578448245	0.423101806433100	-1.13494437140991	-1.69565201289392	-0.13038165660673	-0.703000694513273	-0.347974818787185	-2.04675382887251	0.234563436515130	0.674118815741561	0.225494976318154	-0.100490472991189	1.18593199629497	-0.0375630714520129	-1.57519220859347	0.564099649072163	0.335233395757720	-0.478741410658709	0.298995073086831	2.54022970721416
143	-0.504979881604756	2.49340691087795	1.17370582432025	-1.33738197593185	0.396542171902213	-0.81058928157239	-0.0639073793403026	3.05155450552234	0.644430650154708	1.84978428328511	-1.71439398175112	1.09976068139325	-0.0530854836193579	-0.322081433486732	-0.0298093098244606	0.514792208464438	-0.585493551956423	-0.88088343721756	-1.86362884315346	-1.31034117053811	1.45919068912865
144	0.666945068110569	0.0493952131762112	-0.984245562652993	0.0906292753947783	-1.11502783035776	0.745302176849469	-1.12861719177939	0.804898047138181	-0.586665976377309	-0.490303233156348	1.68695397684514	-0.261389647486345	-0.522522771791537	-0.932139058465967	-0.0841018815643089	0.332542139446686	-0.936410855404098	0.124203745866918	0.483544964352166	0.734765376257617	0.097129992889098
145	0.813437651923145	0.0311257659286173	-0.965071049334803	1.24966200570220	-0.109385957893968	-0.98323627812112	-0.093277438422376	1.9872999773075	-0.566695350221874	-1.93314962515286	-0.111857526029762	-0.599172116872912	1.24854367474310	-0.980806432782885	-0.507177757795815	0.494087365258361	0.692598703445067	-0.628817009067465	-1.08860050770486	-0.256313865997094	-1.39654252935313
146	0.0165001818562762	0.421109239163674	0.762063007560387	0.45872939737907	-1.29919261609738	-0.449575857515418	0.222607184040890	-0.99874715180968	0.647193417221491	0.762926057533492	-0.654915731428796	1.19075805629113	-0.291821027873206	-0.539832152221576	0.697595655905966	0.86178893602355	-0.97978129578487	-0.947357999696864	0.696971932190126	-0.429841355520189	-5.58844871996558
147	0.84577565869712	-0.870897634962116	0.125528856752543	0.0296234286556216	0.86152300334369	-0.156058102770482	-0.306000806388773	0.0220502636452591	0.612565219704256	2.35781449985749	-0.285381335301232	2.05309927377650	0.197675920798529	-0.614545847385267	-0.156960277395866	-0.820020219382186	-1.16178787803475	0.491533343861685	-0.890655439062607	1.27107849593437	-0.287716295333460
148	-0.550514469681348	0.399984380319576	0.487813575441318	-0.167858054392566	0.967880643666526	0.109795455857616	0.827961441303816	-0.91474185288951	-0.936421650181864	0.415810317832293	-0.0707922446559829	-1.57217708468410	-0.980801795148501	-0.894789287932277	-0.206667839722095	0.226191741759164	-1.03047749015352	-1.17338535927228	0.0795629563492338	0.219279292568066	-0.811132003743202
149	-0.471162388950034	0.559479282778746	0.916074976880302	0.106451586192224	-0.183679595631233	1.34480459301002	1.69088249599128	-0.0563607476155716	-0.524858550908902	-1.19790318267445	0.0482698497071934	0.401268910180817	-2.34775128760342	1.11865118595203	1.01352650446033	0.277758872787684	-0.657466531348959	1.88512004784090	0.0920961388730326	0.799705310073684	7.28154046326219
150	0.221714151301772	-0.150770865359691	0.409006829564915	0.255325845171429	-0.490197303084616	1.79432754769378	-0.701761088538255	-1.57272206703843	0.0669019692631607	0.229924648357557	-0.579929062832824	-1.54663881699451	0.574164035573950	1.43422417096216	1.03024937347925	0.681796022335382	0.967701625912281	0.652755278487132	-0.152301275091304	-1.22115589925388	4.56515087886442
151	0.969534212365124	0.750771826038915	-0.268483915557267	0.95925470519559	-0.600669907492507	-0.657828389368675	0.486546182498784	1.45842404276173	0.261966180071794	0.550048376234451	-0.482626274944282	-0.561497894478666	1.89179185254131	1.11362609223685	0.727400526451106	0.347798795871356	-0.862193269719315	-1.98006285630183	0.102325864528737	1.17926639207206	-4.40635372003706
152	-0.302035967124899	-0.488262362682244	-0.0758173568964793	0.735641684349788	2.03749222511784	-2.58071712270709	-0.565947410863137	-0.410573654331428	0.172768598962954	0.629188573948188	-0.122932323581881	0.470797413992504	-0.769202801869734	0.618645608724378	-1.04702538109037	1.19377441355524	-0.118248481458714	1.11420734394080	-0.368676109306409	-1.84570771850931	-0.500325235047927
153	0.699466143883157	-0.854636342548774	-0.419016506093972	-0.797884102030054	1.98900418611316	0.105721046739303	0.639533753872359	-0.306477075138773	-0.28801039434638	-0.662553956010412	-0.225296421821811	1.60164571550177	-0.257498862224461	-0.986667782364111	-1.18341065420357	1.75692477330622	-1.01588884461703	-0.0337975441526828	-0.498549723918003	-0.5649478805289	-2.73671773393094
154	1.14307327370380	0.616802946565255	0.3399629176139	-0.0804447512701695	0.28270675345269	-0.452646907459947	-0.316418179508208	1.21399336421756	0.713554518500829	0.411979403189529	1.18122915443264	0.0816364065294922	2.38279225743983	-0.703138618957362	0.494518202916624	-0.112598251702461	-2.62668596083376	0.433635470543333	-0.00856933173765874	1.49884470009755	-1.97121453663543
155	0.188046390695610	-0.105180017303251	0.145320647696393	-3.02310100027316	0.745819737640931	-0.0499274229630365	-1.06362944296204	-0.0200245418005455	-0.205243997857650	0.938226206337903	-1.17900949327222	-1.43213791716626	0.631726004154888	-1.02525329696811	0.44551053998278	-0.262801940742520	-1.40310343814375	2.5116588431006	0.786852168788149	0.237391801170765	-1.39926195588709
156	0.776238546279163	-0.70337395431797	1.33936590010225	1.12637489605042	-0.952155397895998	0.956633674463458	-0.914095793586272	1.00481625108149	0.251391861582156	0.103401959919593	0.549218534333314	2.51856765394394	-0.851890272814713	-0.0391725994373966	-0.414002326909604	0.537488578951067	1.08802889875531	-0.834180648842943	-0.499598624459044	-0.96774529385117	1.04585380272959
157	0.0059690175875959	0.383562954936585	-1.57596102462670	0.75689062617398	0.0598810027512166	0.944417315550004	-0.593671350355439	-0.0813224142759135	1.08150040684288	-0.785867121626845	-0.213641696287016	0.93641657513526	0.0310945776934963	-0.486517363108292	0.877039550209616	-0.674508940869638	-0.517361730165215	1.56963506333261	0.017657246645864	1.08886277669227	3.9111977421659
158	1.05783248037203	0.143306404825655	0.60975305869221	1.09978373617374	-0.0213316705517138	-1.20839567814349	-1.47010657600600	-1.35266893111608	0.725383377120633	1.14095546945603	-0.0876967358790403	0.651831764105904	1.12764710905423	0.402801865220125	-0.720761176201614	-0.311706125577283	-0.421906053536188	1.07582198369104	-0.390061835323134	-0.458444518312606	2.84562266162946
159	0.796942721427864	-1.19548622217825	-1.28806819838537	-0.129764241015303	-2.2096689752234	0.0240487254584009	-0.620311743324889	1.19050722925205	-2.16693239721617	-0.151042386438286	1.11265703980979	1.00815807367753	0.796282120559804	-0.42063422717768	-0.48582448654934	-1.70076371068428	-0.794374153671382	1.13942955350857	2.04462223152615	-0.967803296107997	-1.81576965128724
160	0.138788488729335	-0.341532671940848	0.8993153516011	-1.36540377074185	-0.81978773553938	0.866270281134963	-0.275886192954279	-0.434012514701447	2.04591909975132	0.51821315395797	0.323853959597573	0.291772406424016	1.79361833140208	1.34431551653900	0.864507204932196	-0.921775071556953	0.667064672866918	1.08463867278356	0.41421517584362	-1.42831018086362	3.32277962380947
161	0.216740590181944	1.52792211278353	-0.150978772708830	-0.0214952841338646	-0.106126502758427	-0.286150749929822	2.02377558962834	0.902554659441302	1.08971328646750	-0.631490369652978	0.289509363413529	0.392313689821228	-1.05527985209658	0.122155438126536	-0.0837230374321163	0.461932141427324	0.626860349018743	2.42043519073563	-1.58969126116296	-0.217255088616005	1.96672953937425
162	0.266665740278165	-1.08614019659316	0.316731486062388	0.320008751068567	0.800684612635785	0.704530311787602	1.24740027772541	0.451465427444319	1.03927975409063	1.05383417246026	-0.683761625663867	-0.189756374285997	-1.26528317294029	-0.036082809120455	0.129700192025477	0.823264320245528	0.692988357761152	-0.162111671082645	-0.590663897892255	0.165764639095354	-3.33024475518072
163	0.169095979063219	1.05057532449542	0.723608845314069	-0.69168502450081	-1.939574892777	0.0493776245005678	-0.486724252328736	-0.461079085472261	1.43954655064660	-1.14873076863171	-0.21379625274987	-1.47959419487060	-0.557070962125571	-0.485434363153865	-1.38349576654920	0.720437369098605	-0.217322233600850	1.63706407758872	-1.26608889477925	-0.331796052411542	-1.29139960750159
164	1.02010757804478	-1.26749168027516	0.291218397938527	-1.87628681790442	-0.948740136804324	-1.54127345082431	-0.491797027326926	-0.97938601716856	-0.335284236735342	-0.213106729360596	-1.32301170712434	-0.229094537520201	-0.401533990172649	-0.567864748957748	-0.453865898907344	0.522530983156052	1.12664670065794	0.276840044922118	1.05127142713769	1.21994321925237	-0.408305379782528
165	-1.80607436862783	-0.0486257749440746	0.201448582076758	-0.799223784131136	1.09479589251157	-1.19729517068790	0.46141993944392	0.808779867912471	-0.150546976007805	1.17508373771362	1.46585674165073	-0.324207067547646	0.153505319557023	2.39584706689205	-0.266375976597337	0.995755389232094	-0.843008310732829	1.27446025609686	0.798382586939967	-0.822796592372025	3.29190582326539
166	1.28833424813484	-1.07025863380902	-1.23287957606444	-0.283797049670255	1.12531903745050	1.56836047130194	0.970553439591483	-0.0343601118077028	-1.65832294167179	1.40445790047314	-0.0124306209779989	-0.815047411929129	-0.586082898838112	-0.777607464129015	-0.700437610376624	-0.71701141527368	-1.15029404342413	0.097246568337194	0.070241845293211	0.679313727138321	-1.52707383522961
167	1.25419905188893	-0.731690235302064	0.751406277027843	0.179101405787440	1.14395610969747	1.43293871864067	0.302906174104467	1.52762569113395	-0.621285819987523	-1.75561501704201	-0.872743951550124	-0.98859797700251	0.162105658564305	-0.492225944662146	0.706128027944637	0.448326751866546	0.507768140559475	1.36523296414421	0.579781985192948	0.265231497858789	-0.380918000841974
168	0.584463912807755	-0.738196872594119	0.150376600600416	0.346166420239632	-0.253446331206455	0.780508450208972	-0.362916792106019	1.32239764225312	0.208684603398866	0.296981984461108	-1.05835038488387	-1.07288463772831	0.391307129953344	-0.792310068723665	-0.520057073767805	2.28770346438855	0.347065021075617	-1.82335323538980	-0.638944018210833	-0.579665980243208	-10.5696475811932
169	-1.41574431467165	-2.67005383341376	-0.518894407734416	-0.792365888023734	0.207640174486234	0.772691833259507	-0.759126946792314	0.267081690906157	0.913799832895272	0.270230458489587	0.462693034418089	0.199286441918427	0.204149446419428	0.517139658542646	-0.807660633047921	-0.259562943681545	0.893231020946406	-1.34239871393932	-0.27796432239356	0.154894131062313	2.05450208845449
170	2.0758002916511	-0.655574894714447	0.6958849716608	-0.84792815559249	0.860691995311359	0.693869102095012	-0.899146250225286	-0.65136177996694	0.778437447759512	-0.789557751225777	-1.49519903653823	0.558554329608615	0.595945080810709	-0.0349068034964392	-0.907880993192776	-1.97441427964942	-1.23948174557280	-0.575018195002783	-0.294573157273273	0.437037596093922	-3.09088677659114
171	1.36109872114531	-1.09847472838557	-1.10058313766280	0.381460979304584	-1.22367725112120	-0.714600838896708	0.868294362999224	0.468959366456969	-0.329776230587374	2.53246542105578	0.865645922321588	-0.0586449840711394	-0.974110935555275	1.59096996686435	1.08779195999953	-1.65031307369924	0.734260141829806	2.04935760786879	0.382066009355291	-0.562063666555585	2.62910849213815
172	1.22486889388325	0.454888879417067	2.22455297119626	1.29515844500490	-0.216462876241414	-0.616372705863135	-0.558537016725009	1.52571585279873	0.175689747766448	-0.142812171124455	-0.75489266263004	-2.02772283933215	-0.633285425928852	-0.446136696639343	-1.11615155123972	0.461322147016361	-0.268892027923873	-0.602729129204446	1.3594468817232	0.476886330297373	-6.89580361294961
173	-1.68433931923893	-0.627702190018764	-0.534573509083532	0.504605765523453	0.78258526817001	-0.987443053314743	0.284325863969149	1.35066952390554	-2.32243778645026	0.743886207988845	0.97197107988711	0.930665158478458	0.685098978337862	-0.614432008503778	-0.0471948106704128	-1.64708430635774	-1.44259831276932	-0.82611702468142	1.52530702006745	1.41249005525839	3.31426772970779
174	1.36752470218711	0.598479466241481	0.032406604798818	-1.60543062018269	-1.05373405492653	-0.297024805846403	0.99792460267449	0.564152612277605	-1.22821408421340	1.70010285395749	0.968796074998156	-0.329764789599835	1.82157728128999	1.03612597764415	-0.999248522763027	-0.483337429761709	-0.176372932232326	-0.367439658401984	0.543933940579837	-0.361828984961024	2.39651253477403
175	0.846329145938357	-1.76095916824166	1.03129552513213	1.13587522999583	0.228135232191721	-0.97287906723554	0.0965823497165472	-1.24021963044440	-1.11916787656585	-0.510770152100144	1.10752274222934	2.05480718348422	-0.322047770136177	-0.578704054041969	0.0823770071485505	-0.798086167901712	-0.143852768896081	0.771445190744031	0.397007515240356	-1.2605437463082	0.000611203160066909
176	0.502044733678185	0.173521004115709	0.338378913152701	1.21888077192098	1.26135337903156	1.36171321311198	-0.958577957500564	-1.48363146863225	0.0139203901810822	-0.0223969907508393	-0.289105282355631	0.0667796942774709	-0.3104401640863	0.727491989141302	1.85877864608055	0.135607459697555	2.07943355940522	-1.33471772916332	-0.33435451020511	-1.05741935974536	-3.84548413407307
177	0.217516765942027	-0.816722251761792	-3.17853605493742	1.32505512526838	0.451387963302453	-0.683324753922555	0.425388360368766	0.274159337879451	-1.16047017537874	0.652791279172505	0.0140870567892562	-0.176351261422139	-0.496536077504808	1.76390599289195	-1.20489544167055	0.0745056987608699	-1.44434284938999	0.889253736812141	-2.03466446868789	1.43702264462556	2.35969482656372
178	0.370700818512316	-1.49325743119151	1.50636354622837	0.305663492697650	-0.738686369926271	0.462691469436369	1.14862451178661	-0.895765715987275	-2.45137795985909	0.475326844623695	2.20416492062503	0.528622926090563	1.16645946228487	-1.76467300016047	-0.311376181179900	-0.373293763371138	0.0880439589525254	-0.216474103161329	0.986501179433555	-0.626709971173075	5.698910203702
179	-1.75306460447365	-2.16853084285243	-0.713555372995272	1.08296811252591	0.863695395513284	-1.45090399522326	2.40928165368456	0.0369437449877573	-0.693963484098727	-0.650257329552326	-1.07360276733961	-0.126532746818507	-0.222666278636599	1.24346612174519	0.598386134879733	-0.00239595823212823	-0.283719872343364	0.342623239440122	1.83165397471366	-0.80361868417795	0.219485339762834
180	-0.553566388199958	1.18894529070224	2.76091953404169	-0.508469628835376	0.307266438115883	0.490002059714995	1.95686025743284	-0.737843661518658	-1.16489839392220	-1.41547784563488	0.299259840608174	0.0203778677413489	-1.99121151965469	0.171047478628866	-0.894604106022608	0.486449907941458	1.83194092083706	-0.0236287313042492	1.98320307969416	1.03408798359318	-0.880902847047855
181	0.754044472154812	-1.32537474730922	0.493828599774803	-0.145439142151628	0.277069293013882	-0.226572133824407	-2.07115140874879	1.01182746228362	1.23423052380797	-0.308278648606865	-1.52242899324487	-1.04162158960255	-0.410917841655711	-0.87586105900402	-0.0304119248223755	0.458352764691823	-0.352169444111462	-1.94950308595927	-0.112348111593004	0.024852689322932	-6.52703963079802
182	0.330158419363173	0.475450342129219	-0.684513136103683	0.422310716654151	-1.00327406878731	-0.0579462981736429	-0.178702187428205	0.282382017925307	0.849212317421461	-0.49553471620136	-1.26300886385367	0.0512824044764419	-0.715493262547767	-0.305777406896653	1.55688002515657	-0.790085295497164	-0.065910504671533	0.264388599639028	-1.36526309733567	0.131209953597208	-5.39802895316012
183	0.240505280463208	0.671415405273192	1.39563042922122	-2.36376747402667	0.139572481233219	0.694311947591688	-0.285294285958802	0.171516675903451	0.377315644328990	-1.70889672445143	-2.12254754023796	-0.746590883191255	-0.741909426266552	0.278641029026619	-0.48604653197387	-1.0568089004436	-0.688602837774644	-0.194634704232225	-0.739172392360904	0.448721831395506	-1.89338138417543
184	1.27901609944228	-2.21966152594735	1.71028199887094	-0.0726366976217213	0.489487877803626	-1.90292033814646	-2.48786532658853	-1.58865888110975	-1.96844882701402	-0.517270684064975	-0.618115585044594	-0.939673503743695	-0.635612411575488	0.468914196318742	1.18478723604846	-0.95675238314524	-0.745826721321786	0.510188772666803	0.678156435465475	-1.16873712364423	2.34570281032199
185	-1.61625512715116	0.97155795366709	2.59680509139636	-0.470557750309184	-0.466257342983142	0.378620018082436	-0.792817379463943	-1.0351812131057	-0.570979163519878	-0.735927944945417	0.533606452308137	0.223552690467196	0.124265456774658	-0.192578462289623	-0.399754251980126	-0.119263228530744	-1.16183874680855	0.167382532831431	-0.502593883204519	1.03754250490654	7.0976552737015
186	0.51501368883056	0.54733282664954	-0.271010624299378	1.44584265328551	0.296200347943169	-2.13062397691879	-0.296764409847498	0.82617113013698	0.581089601487043	1.57491582836402	-0.691925406689342	0.520238186991499	0.0277184717463505	0.130115236528469	-0.416837434776103	-0.757293563563245	2.28749815546636	0.594448525228217	-1.09118033290347	1.31253446842783	-0.137165438682771
187	-0.911527828263747	1.49190171191233	-1.08576194708084	1.10475269656641	-2.41733817983353	0.622979174061382	1.23957893200163	-0.159480030021753	1.9857317390022	-0.0923666058472354	-1.40835484145841	-0.128335770715970	0.749258121486798	1.91792430432534	0.0859182231309578	1.32409080957450	-0.885634311499876	-0.762755993400317	0.943117661582593	-0.189827006830711	2.78323690152389
188	-0.694825118264769	0.142680021420760	-0.488303532794357	-0.395871100937646	1.18523291302939	-1.21455532442937	-0.230804286631394	-0.616549244924548	1.70243466956680	-1.00932623700785	-0.0152910634671284	-0.484370516284497	0.524363372518058	-0.292282898690564	-0.539437197110348	-0.850071157426685	-1.71920470926108	-0.0961914729990794	1.46412970196178	-2.06375560020485	-5.21355559673458
189	-1.09771266357670	-0.911137645723707	-0.0437774540038438	0.445099928968744	-0.890194912332131	-0.0429262676813136	-0.698690477878573	0.946402466456255	-0.176602676254775	0.362629100094889	0.543542084469522	1.02165929305156	0.328770951176646	-1.37990053870802	-1.37007776925450	0.30573690056213	1.07592134733075	-0.0760548500093813	-0.82321027875724	-0.502091973320558	1.65481369624932
190	2.14756146330135	0.619499716120879	0.0505928619249929	0.340387754409933	-1.44619412122424	-1.22722619517179	0.845484220017918	-1.20688503091351	-0.388663963531645	1.48203939979006	2.51841696560709	-0.760661339297029	0.373710400027274	-0.730038892548695	-0.349229449632315	-0.397735295107580	-0.0817391988477813	1.64376445224449	0.807650979154293	0.461199326550181	8.4412983618619
191	-0.825155213942778	0.138442368030141	0.174688116875825	-0.495112826368839	0.690821377774501	1.31249684949743	-0.0285921644229036	-0.0633291207842412	1.57020994287059	-1.38341957631367	-1.62530022652227	-2.24890737529882	-0.959403700445943	0.692833860423121	-0.325003203579672	0.94388904134209	-1.06763393186661	-0.0929803295617185	1.71949845995628	0.00970756762733257	4.21111641265424
192	1.18432058031995	-0.8240247097488	-0.221073826963187	0.454229391539704	0.715010263419383	0.86478534643605	2.41932599712520	0.215315775442901	-1.45666768939973	0.929103118883299	-0.00129090036844178	-0.38920050368405	-0.64207742905277	1.51131801972117	0.117913312715376	0.730361326044425	1.27131452497665	-0.648436627756577	0.679872869694665	0.181797801755945	3.13394113224408
193	-2.67491069692455	1.96475389916506	1.63577348236433	0.313911993087393	0.807839434611624	-0.438369166933432	-0.410774816710434	-0.322876563051653	1.59345044353181	0.156241914254431	0.355367529856105	-1.56744143411467	1.47498279653264	-0.627021100508621	-1.71184955443421	-1.92890354038987	-0.3222442839411	0.325956835512116	2.59068060399008	1.06171592475165	-0.847417254000691
194	1.94037743059377	-0.121945683278741	1.72081180589791	0.209913188606145	0.70440219697237	-1.20431664846924	-0.624223935749796	-0.139814791017097	-3.62143151813999	0.138357358751528	-1.19754607778213	-0.221739271211743	0.0863525254366644	-0.145444207330348	-0.471470127736752	0.538834715507606	-0.192132938796491	-0.991525046228386	-0.160229368742949	-0.319678342596565	1.74348227431102
195	0.982505187778084	1.51076831719184	-0.25000431920507	0.615647881789157	-0.319542162249987	0.205513056679562	1.14223784082004	-2.18372280669993	1.36093173972887	2.17484430942206	1.20716337150440	-1.94852333661632	-0.834156027334533	1.61085361922407	0.958644426786013	-1.12990783452425	-0.703789017772396	-0.458059464176667	-0.208270255266490	1.05608789402001	0.344741086462283
196	-0.349964879506768	0.260858130561495	1.12843960168737	-1.09792213295285	-0.750700185177014	0.273746469840876	-0.455749128921928	0.633066726557778	3.023628114044	0.0366933891577427	-1.47693344975624	0.609623190880708	-1.03089225508416	0.44676782956481	0.970844654963715	1.38034504708365	0.188562810340204	0.113398427328487	-1.21105288831728	-1.17192759648849	2.05874908732144
197	-0.407309874963067	-1.529597178552	-1.61748133152961	-1.14954945348485	-0.151036113989257	0.977429678900035	-1.14638437770434	-0.800853940316062	-0.636718875296917	-1.16601877825282	1.11658548144476	-0.781109677142362	-0.607683956373585	0.506030223333762	0.346541300958202	-0.265064478177623	2.60834457544639	0.311799174385649	0.806556070116361	1.02349486408253	0.585743964358064
198	-0.6076572915095	-0.240944218347505	0.632576038977281	-0.706351691567456	-1.43064822865349	0.135404730292433	-0.238693217442000	0.0642211535172171	1.47145888759427	-2.46706600828604	0.354754978661889	-0.0443341394004728	0.653836088077336	0.380003964000865	1.71764348718412	-0.39891502884579	0.1047773852	-0.982449553082716	0.736887400161768	-1.19030368599013	1.73419595599136
199	0.196647110829098	-0.959813417203351	0.614842981733019	-0.599326457697566	-0.731358747973994	1.33908037616973	-0.0628276541258664	-0.0175084066277463	1.73184610385615	-1.77504536105972	1.12108869674409	2.84036561681655	1.01131208788535	0.899421514643575	0.0713024722439936	-2.17347116419686	-0.746038612531929	0.682510128400854	1.98157796387569	0.652104957640472	1.52462371475234
200	1.05282673315487	0.341814921266681	2.23605337732536	0.670087405339024	0.198178659682971	-0.575229463799223	0.659145203814843	-1.00658383420996	-0.0129067794657497	0.458578721450671	0.408337824683634	2.27184864929679	1.09697443083151	-0.0875452650805586	-0.354993630862603	-0.895509462209272	1.64087252493279	-1.53042485043948	0.743628900625676	-1.43767486533635	1.31551345893051
