# Supplementary material for: The C1C2: A framework for simultaneous model selection and assessment
Source: BMC Bioinformatics. 2008 Sep 2;9:360. doi: 10.1186/1471-2105-9-360 (PMC2556350; doi:10.1186/1471-2105-9-360)
Supplement: Additional file 3 — The third of the four simulated datasets used in the demonstrations. This dataset with 15 observations was sampled from a multivariate normal distribution with mean 020 and covariance matrix I20 (see article for details). [file 1471-2105-9-360-S3.csv]

X1	X2	X3	X4	X5	X6	X7	X8	X9	X10	X11	X12	X13	X14	X15	X16	X17	X18	X19	X20	Y
1	0.467383490337617	0.548630543141166	-7.17995279425377	0.0176477004058923	0.828398291439489	0.00887587414312227	-9.32074378239823	0.332100889043486	0.0030499038748982	0.618669265304626	-0.791607883034311	0.00775743572016016	0.0479490730627119	79.0637870294456	-9.32074385280994	0.0176476853738992	0.00801939815864862	-0.0336885420353147	0.170406394857356	-4.59668881883835	78.955576023067
2	0.0176815648476093	-0.397198672341331	0.175640734978503	0.0050827109744615	1.97202516950069	0.0967698684658721	-1.10125993498645	0.0188919588598933	-0.00539180362149789	-0.696736284071603	-2.91271906712178	-0.0039397096189437	0.160933229357284	35.2125936206232	-1.10125998583497	0.00508270011919026	-0.0161592549783207	0.131909319811783	0.208857144916466	-2.72866658100442	34.9881851326523
3	-0.360340147762315	-0.561515459055984	-2.13034911317664	0.0156114369132982	-2.04110969022034	-0.0710529204592889	-3.76500536999339	0.213409777298686	-0.0122453259973191	-0.69311873994701	-3.01009656823635	-0.00408307026016657	-0.324507390637792	32.9181589251981	-3.76500535917471	0.0156114392228478	-0.0204173289219505	0.0408160915361699	-0.184953975936323	-1.34898597506106	33.22344655385
4	0.104451537471675	-0.224261058297146	-9.7740234193035	0.038297119198616	1.50033442358780	0.0759593023957962	-8.66119536963258	0.338061492209076	0.00203180440752246	-0.230891507209300	-1.04104796806860	0.00806585926116242	0.261334049075597	-14.1560487913148	-8.6611953245701	0.038297128818656	-0.0149116562695797	0.0370091953793601	0.0743835741862181	1.73293635009855	-11.5631517260100
5	0.502868235780266	0.437525065322063	3.97042161684018	0.0621178101054911	-0.768822637078515	0.0112048749965896	2.88449601184101	-0.0391716957937559	0.0447713300281318	-0.0158590756699939	2.51498976528479	0.0481365385359826	0.0530167431034087	46.2206206851209	2.88449603312107	0.0621178146484246	0.0127689770078570	-0.0699141484927543	0.0932974908032167	-2.14412050311399	46.838898953145
6	-0.0368042924948708	-0.223715627924260	-0.795901446461098	0.0164019221625508	-6.55938617709887	-0.061093966255316	-3.83274337750148	-0.373415884453658	-0.0118142221494017	-0.165968992943565	-1.59877547980480	-0.00109511050840664	-0.599866634355991	60.3288880292421	-3.8327433550734	0.0164019269505018	-0.00300218578331762	0.00412011552598932	-0.287746035511397	-4.18651373728696	59.8369077583416
7	0.156620999737803	-0.0836449422704537	-6.86837591924618	0.0483760282769003	0.603340157311227	0.0481970615507268	-10.7165313478941	0.319319546737918	0.0159414945873151	-0.441685978903634	-1.91039499312337	0.0284076930712189	0.0167910819682215	39.5016464288167	-10.7165313466897	0.0483760285340451	0.0028319409098083	-0.0388487207590185	0.121683553532123	-6.58199281926318	33.9558700946327
8	-0.362944626371589	-0.649307582933525	-10.7833873861316	0.0252641793553142	-3.87041979065865	-0.0839360035640272	-10.9601599097384	0.354062994902893	-0.0338683020952687	-0.874888717194121	-3.4451237291793	-0.0239438625623479	-0.62455161971623	6.66295456761477	-10.9601599441590	0.025264172007114	-0.00721961185234423	0.159251547886768	-0.384143197382376	-2.76832082541005	1.9017132730839
9	-0.096964741239423	0.198953436940184	-8.29674946961151	-0.00294697155932906	-3.77912477444995	0.136526729095130	-5.61663111058154	0.0851555665764797	-0.0321554397354459	0.769882884513077	-1.50523241458384	-0.0272069470837714	-0.58897018487082	-32.5024708193249	-5.61663107919336	-0.00294696485839839	-0.00429860288025009	0.0880298687808406	-0.451626809852189	2.81326677397559	-34.8245161229565
10	-0.323605963372279	-0.140944125371871	14.4410612615996	-0.0622422616854019	2.07789997207124	-0.0571121202995305	16.9110800974984	-0.312098922282561	-0.0123071012896732	-0.175950666075806	1.00607135495401	-0.0204090275869501	0.0919001649377917	-100.458570082742	16.9110800742339	-0.0622422666520487	-0.00494421543808579	0.0156859110513863	-0.0275315168533407	4.41882783101553	-104.626545240021
11	-0.734949728186957	0.0742354012813435	-15.786549348698	-0.058848142972691	-0.109658021544245	-0.261479432040627	-16.9052833249401	0.599298441596359	-0.0632714838209417	-0.0658534166452064	-2.92112498432434	-0.0580792100728132	-0.373128611978563	-14.3911687268985	-16.9052833597151	-0.0588481503967945	-0.0140430567831404	-0.0054678660845711	-0.230965697410037	-4.11471783464149	-13.6933760574253
12	-0.111318772128641	0.435190191688702	-7.60190036009725	-0.0291130624907278	-1.32296621781429	-0.280387870170580	-9.01223539560543	0.398474680361679	-0.0446904570158727	0.327123725013934	0.00707068194288386	-0.0468650147947381	-0.293539911133708	37.5120414269341	-9.0122354096731	-0.0291130654939958	0.00571734125225676	0.096593558983368	-0.170404101771785	-3.06367831248714	38.2423113393080
13	0.289718333263282	0.260644095748397	5.80778843514822	-0.0373692912327805	-0.478626739976058	-0.050370352429532	3.35461821818739	-0.408468082283182	-9.15249519438622e-05	0.865541177559067	-1.65971289858724	-0.0122796944333387	0.135321478750731	-3.65958757096397	3.35461824240365	-0.0373692860630487	0.0132917294363626	-0.0374821620664064	0.109236804561081	-1.75732335293514	-8.48489865184948
14	0.0534827740550843	0.096834465630397	-4.5939525744515	0.0198561195152457	-0.81256822628811	0.0464556018934251	-5.43831390899223	-0.108770086274645	-0.00595131923002105	0.234811637266632	-0.981410901062926	-0.00449804191533075	-0.0228792666271741	20.8762414503771	-5.43831389207739	0.0198561231261159	-0.00773809615445466	0.0523419700330516	0.0655590791654908	-1.81224600642139	21.8132855770705
15	0.356547294137378	0.283539410523923	11.6281981790942	0.00464908958191615	-1.43483612758269	0.145715065505094	12.6013873258824	-0.0681308521405275	0.0260930787581019	0.650734538835552	-0.423461330965409	0.0216817874300524	-0.244074126863728	-33.4872047047045	12.6013872992810	0.00464908390303172	0.0159832068683371	-0.053373317308374	-0.197204496199796	3.83249202685250	-27.8716086928227
