# Supplementary material for: The C1C2: A framework for simultaneous model selection and assessment
Source: BMC Bioinformatics. 2008 Sep 2;9:360. doi: 10.1186/1471-2105-9-360 (PMC2556350; doi:10.1186/1471-2105-9-360)
Supplement: Additional file 4 — The fourth of the four simulated datasets used in the demonstrations. This dataset with 200 observations was sampled from a multivariate normal distribution with mean 020 and covariance matrix S20 (see article for details). [file 1471-2105-9-360-S4.csv]

X1	X2	X3	X4	X5	X6	X7	X8	X9	X10	X11	X12	X13	X14	X15	X16	X17	X18	X19	X20	Y
1	-0.43470639448013	0.175880635108635	9.84073738421873	-0.0622104491206672	5.22024419048117	-0.137255417643910	9.94825555533121	0.365918570013971	-0.0316718205859415	0.246757479187751	-3.15951112472152	-0.0473729286339918	0.136273870143950	-122.859533938283	9.94825554700546	-0.0622104508981625	-0.00672563827421709	0.111084241587483	-0.109474679150779	1.72363755487107	-124.446992932199
2	-0.518976967346149	-0.669239185284542	-3.50582876323395	-0.0262292044180049	-6.60296592370356	0.112666606690636	-3.56677912758177	0.0180902981913858	-0.0466843745646304	-0.372246354986058	-2.62010651492374	-0.0408037312987601	-0.826179397104648	-6.55626011228077	-3.56677914371058	-0.0262292078612314	-0.0231389331422759	0.0814323461955892	-0.57529214916408	-1.06608011595406	-11.9583821964646
3	-0.169166658172134	-0.216658966093492	4.92203236606315	-0.0273243243307255	0.738697485305256	0.02950956834365	4.96711578406037	-0.419689833430994	-0.0084377442290236	0.132477421342761	0.399097643759716	-0.00954818702476434	0.233168371535660	12.7457050899009	4.96711580090454	-0.0273243207348597	-0.0171935042124180	0.0183774468097185	0.174958196454271	0.371660608416135	14.8448108697455
4	-0.456373767886742	-0.341513300691542	-8.28183939531436	-0.0112535268929902	-1.01020166576094	-0.0669605757234136	-12.7301528663542	0.144563834769513	-0.0135837522868281	-0.714422673360482	-3.27311791959092	-0.00524575612627109	-0.222598597494261	70.7387819265485	-12.7301528711212	-0.0112535279105593	-0.00415319597024057	-0.0715088111686092	0.00914552412309718	-6.81866584433775	67.9045356691064
5	0.256139952444250	0.192723534008489	6.03709388583678	0.00586885946732396	1.54374979744027	0.223084579009099	5.50692790861166	-0.224683501713908	0.0260801551620839	-0.0674577079629939	1.25604856797655	0.0188225944726017	0.26370370372286	62.1125404863131	5.50692791549189	0.00586886093628168	0.00454827249520058	-0.0136441578592467	0.280115463057527	-1.58023962542331	63.5840013720158
6	-0.166346774245723	-0.0670634875475775	-7.88944310419219	-0.0259792917990788	-1.00367390389924	0.0170127943327903	-3.55373315845774	0.098523848063683	-0.0215869483724321	0.249364036496108	2.28296481296608	-0.0208579765702183	-0.110384889712209	-115.004115529226	-3.5537331705729	-0.0259792943855754	0.00089061849909639	-0.0468776124307404	-0.247131127617965	3.88831134735594	-113.480330116869
7	0.759877117173174	0.79765172916703	-3.63922522170714	0.0379659127146034	-0.666972079732948	-0.113503023604653	-2.27856844451600	-0.167742305439525	0.0375501996608157	0.878814267588225	3.20905103550499	0.0452219491209105	0.0520905843538129	57.6781686747564	-2.27856844059256	0.0379659135521922	0.0335804256719902	-0.141262211786394	0.105141604925793	1.58479660829244	57.2223088213885
8	0.242637392368563	-0.358501618819701	1.24544764590769	0.0326633007367401	0.756348584151854	-0.0789218920045804	0.152544838770110	-0.0428756224955915	0.0413951055302918	-0.460071589053405	1.21723775157143	0.0444803430475835	0.178527229293827	44.7960644169864	0.152544816440486	0.0326632959696393	0.00384009657473701	-0.136112760258808	0.223910660089331	-2.64277813419240	47.0160519520108
9	-0.196937889474783	0.657746596440742	4.97732113469258	-0.0546855483124338	-0.407839093965075	-0.357565566696998	2.82161861269652	-0.199063836758377	-0.0417108645610958	0.387904204224117	4.46156573816802	-0.0500514310110279	-0.0462984990817003	51.6812715887489	2.82161856093821	-0.0546855593619586	0.0142013145699442	0.104835387032324	-0.00550301194685879	-2.1408864970975	56.7326428952231
10	-0.0615629149224075	-0.205829388490210	-0.21418933162244	0.0265999592512458	-2.63977316790503	0.145036359242549	-0.264190796669255	-0.269797735771135	0.0115254388138887	-0.42671647276621	0.323416777595787	0.0127389076941642	-0.109429957715135	4.36505947826826	-0.264190787638195	0.0265999611790787	0.000523712862421625	-0.0434971358821586	-0.0288697632544712	0.242585805434187	-0.124957607763222
11	0.188204629352132	-0.321227003595729	-0.819711055817981	0.0302067311513715	-3.38090654718783	0.0597359698719961	-2.56502380944733	-0.385983942962035	0.0300901354991902	-0.432929540975555	1.06330518409883	0.0391272676485249	-0.126638694932558	57.5094426121349	-2.56502375832656	0.0302067420649871	0.00630379468443533	-0.122764150571045	0.0581733513996978	-3.68131923135281	64.189769174687
12	-0.264459728612050	0.134475239263367	2.01738831047443	-0.0384742217658484	2.63544306417632	-0.357087510147547	4.16826350385046	0.242346773573145	-0.0209284753873352	-0.121570940937098	1.97825906730496	-0.0251102842389028	-0.00725581442089632	-41.0088726695673	4.16826349588646	-0.0384742234659514	0.0036923840104084	0.0565791314961897	-0.102968984990934	2.37381303719653	-35.2297485761819
13	0.577328126342376	-0.411392657760882	-3.52909776845987	0.0805234868908603	-2.58908659420787	0.215045808745321	-5.48083260429906	-0.332326083822991	0.0582824706551855	-0.482210040361829	-0.0526013948775371	0.061075699491578	0.258775034163543	83.3060392814434	-5.480832628575	0.0805234817083112	0.00645167897650111	-0.107508384437403	0.309741892478882	-2.8172884216443	79.2443409891025
14	-0.531477271153892	0.0879156865010374	-8.80092287958445	-0.0752217365408364	0.932104064405796	-0.259475264064416	-9.24001142918192	0.37010478584667	-0.0658171972067805	0.209604597881855	-0.770447780043828	-0.0683650494276726	-0.421419155346696	-8.34110086018038	-9.24001142056346	-0.0752217347008012	0.0114977490960406	0.098804386493681	-0.252772329807744	-3.45192951862558	-5.66574347675339
15	-0.328471691965602	0.55431792457112	-1.49059581420482	-0.08315192209315	6.23172860572276	-0.160318527138677	5.24257720202362	0.450009163152491	-0.0618648293650825	0.594843188513472	2.6330086003064	-0.0751643828538261	0.164601643806982	-136.183414015751	5.24257725456433	-0.0831519108763654	0.00792548779393957	0.227786712919162	-0.126295722513104	8.37432420448206	-129.364692296903
16	0.338561217683787	0.242800317069469	-11.2753493525652	0.0134219915171732	2.55545072496912	0.250752823495277	-8.93656860099368	0.570102583968506	-0.000983553611826828	0.231628456531389	0.437342116954684	-0.00364610898211472	0.281435576558319	-46.5794905004911	-8.9365685892447	0.0134219940252126	-0.00105492222970386	-0.00750920496915501	0.115006788807619	0.211308836050623	-50.1809395376912
17	0.317614448290063	-0.705573393038197	-1.04072895562571	0.102974929435871	-5.89966825828823	0.0143448232864432	-5.2081923954991	-0.332877342621829	0.0408386570732467	-0.860878328198158	0.841817652700972	0.0494579654888699	-0.402548590943782	124.386596213504	-5.20819229840121	0.102974950164564	-0.00133379280155176	-0.0206383962701070	-0.0403679431990156	-6.8860732532494	127.946104720105
18	0.13572253457006	0.223483807553485	13.2822506468587	-0.0135034197495464	-0.176048447909768	0.161124106623849	13.9973741865327	-0.319632402290847	0.0149442448378917	0.508063480826679	-0.578381270971284	0.00967908955339114	0.0819775560083013	-38.1866986338514	13.9973742059281	-0.0135034156087301	0.000814004153923898	0.0164162543492699	0.0109960817497502	3.55024111348975	-35.258936719763
19	-0.185603706457754	0.345021931387503	5.07559363345781	-0.0642784799646445	0.978894892317835	-0.304793177568528	9.2201136021417	0.355847621674962	-0.0421091325988726	0.340780494975149	3.40845243091312	-0.0507359872219142	-0.215967984904484	-74.776807461252	9.22011358384307	-0.0642784838709694	0.00684323672953621	0.13078584916635	-0.32364280073306	5.45624520030154	-75.836643477076
20	0.407820473232953	0.237803696067174	-2.23021978682162	0.0339276576871798	-3.97599949023429	0.155407810313089	-3.17728963990349	-0.544789032646396	0.0247686364175937	0.179053247793924	1.32019322748698	0.0233257450413917	-0.0587193277669999	129.853244574269	-3.17728954965895	0.0339276769530944	0.0205657912721814	-0.0254555264765886	0.184466364492572	-1.56432317950823	129.395568408787
21	0.188167839112167	0.56844782140053	-7.57765418136151	-0.0341040556708511	-2.30263999916078	0.0646109087867104	-7.20867287413241	0.184548017594405	-0.019131696294122	0.969356872141249	-1.37470129593175	-0.0217721995192244	-0.278613496257225	17.8851198540753	-7.20867285001989	-0.0341040505232946	0.0116105762294841	-0.0864006178037728	-0.226553831601678	-0.357231476673766	15.4144615574629
22	-0.00531194219614353	-0.637503980060091	3.46502268065729	0.0173987430447411	2.18184723830494	0.0809620668114394	1.72465571051606	-0.462457763669344	0.0264919416700396	-0.687545391010055	-0.57881471372028	0.0204664693013068	0.478438519116544	34.5811241569159	1.72465575353247	0.0173987522282319	0.00222124472555988	0.0206396350554518	0.42117045167526	-1.67114301971982	35.8979776518960
23	0.689775021625127	0.155020714077659	9.99093663783836	0.0349605316225820	-4.12388582231935	-0.147699085632149	8.90799996784875	-0.957583754941494	0.0528896788213816	0.508488112768224	2.72866975459566	0.05111726559953	0.129513968645474	56.6324926898121	8.90799993918429	0.0349605255030896	0.0125975652219734	-0.150495830903025	0.0774233687642272	1.19831244994271	59.5503165130126
24	0.0522587315095803	-0.0199950826316494	-1.82313034781981	0.018286476391381	1.90951066820437	0.0796764885956602	-0.572568119890892	0.382508280755316	0.00139466437443715	-0.0787221969344358	0.39334830363073	0.00712083815550537	0.0999493638553147	19.9613254515226	-0.572568137514385	0.0182864726290686	-0.00783704947053696	0.0503883025086719	0.0537454610675837	0.531128049740653	17.3412384398228
25	-0.124502129521966	-0.308101748889532	1.91919461053558	-0.0198534317709043	1.45198441860968	-0.0831490776986814	3.55963587702659	0.162011685628893	-0.00878641566687125	-0.439626127824384	-0.0553071736427959	-0.00978310578795344	0.0905981495122362	-56.768550210333	3.55963583329046	-0.0198534411079997	-0.0108131596037843	-0.0078528480734136	-0.0757788399221699	4.26531448458929	-55.6905722707531
26	-0.185278520797246	-0.659698856154106	4.46730537972076	0.00268629704423813	-1.63231628986358	-0.300797991743738	4.79024416655491	-0.169625673544239	-0.0226752730649224	-0.634939692342427	0.95090436875064	-0.0232829728539399	-0.225109602833896	32.2556445786278	4.79024422121107	0.00268630871243041	-0.00411646136106416	0.181174628255221	-0.157801788900400	1.46081861538149	37.7141197736607
27	0.244651140044265	-0.361555632053335	-0.490079781071987	0.0412552151642012	3.01390215715839	0.254343893134453	0.539417461655941	0.242716787311364	0.0386942444105213	-0.151650988868853	-2.45661502534910	0.0428099470579493	0.173569658856974	-28.5963191480132	0.539417485252648	0.0412552202017793	0.00742101369374196	-0.0663093723464829	0.138932175744574	1.05753599883438	-34.1635193278209
28	0.0713214345740978	-0.78269686901172	-4.9828546893158	0.067533179635685	-0.0784419353070308	0.0513141278895331	-7.12668262942635	-0.165211872994483	0.0272476088041528	-1.09861712759824	-1.09039109170256	0.0352551470301851	0.237054467215274	121.687892973887	-7.12668260897294	0.0675331840021393	-0.0172472703189247	0.0550196944354108	0.392247255612015	-4.45464220544399	121.692851299440
29	0.137518821040223	0.270204055102405	4.20509373255535	-0.00564895969437668	-4.78368595270113	-0.071295511518257	3.13085056597565	-0.188232456915071	0.00810630682710645	0.512118217548099	0.250047718753941	0.013368304168103	-0.37751817097632	-39.4045152868122	3.13085054582452	-0.00564896399624308	0.00462095507426581	-0.132973539250288	-0.345773546861744	0.938986772290705	-38.4361164656623
30	0.253082740538557	0.68820495889521	-2.77820918359845	0.0189065374873839	4.69517198228007	0.290109745775812	-3.18047449992889	0.160770267349098	0.0277212583435061	0.497843937877583	-2.82276588996768	0.029671305027992	0.452291914653328	-8.11626113843634	-3.18047454897979	0.0189065270158078	0.00023473293604725	-0.078654729953596	0.349593074031205	-0.100501877043175	-11.9821331700174
31	-0.159913659859516	-0.0621209793825663	-8.7033787650496	0.00931467417923493	-1.3022579636553	0.113904547371307	-8.52303385238094	0.284768639580897	-0.0193930304456902	0.125789890296409	0.508384179349991	-0.0116069360473575	-0.351559251114788	-20.5879440972690	-8.52303384603198	0.00931467553460454	0.00336064493898621	-0.00360696745952533	-0.264221470955475	-1.18972078251035	-17.7257018353095
32	0.497897317886428	-0.0126180768632694	3.8243400333871	0.0568433091588404	2.68222005251522	0.0311577347005684	0.794795973496782	-0.437398760534987	0.073622212845734	0.0874766562746766	-1.89493879966043	0.0773960974319921	0.545503191933527	100.073822942255	0.794795966769102	0.056843307722505	-0.000129372476428550	-0.181859244305761	0.579908005038693	-3.60141035216106	95.4062232957442
33	-0.600643602008806	-1.00294220803116	2.06847489915474	-0.0214588541542975	1.33011084125300	-0.0115297340571203	5.99304641066083	0.15893330782312	-0.00198275180006143	-1.06556066322685	0.496347031612445	-0.00535560916679169	-0.0764379595428685	-80.2587551413103	5.99304646580533	-0.0214588423817203	-0.0117584344542630	-0.00287280840570512	-0.100114083302930	5.07868574822661	-78.3668479873007
34	0.0300792244341881	-0.327893059039084	6.21092943525621	0.0359146783167842	0.349280028673077	-0.247371171141643	6.15509338280391	-0.191447874915519	0.0084853642153416	-0.249410754573671	-3.17666337430929	0.0096228117799061	0.0767861395622435	-15.1863792468092	6.15509340072897	0.0359146821432879	-0.0200030432005764	0.112495367161604	-0.0369302980279218	3.80128152215268	-18.1026198785206
35	-0.111034649033472	0.324453607412727	0.457854640190405	-0.00123191747916113	8.42327584542017	0.096280475692965	-0.703626285788525	0.206642364629759	-0.0049438321651749	0.195374035564784	-1.07359366181783	-0.00474545706942562	0.699791596168981	5.22957823267778	-0.703626268995651	-0.00123191389416922	0.00106584031611167	0.0919339367897198	0.49115630897262	-0.614153101909741	4.86176526250802
36	-0.294532823307870	0.0129848764163105	9.31030549127951	-0.0357084910350635	0.6300838848992	0.0650039392103117	5.45348837366726	-0.218672421780914	-0.00170080234837275	-0.146511627313068	-1.94900050840267	-0.00799012767777264	-8.56866027909345e-05	21.490186531901	5.45348834596088	-0.0357084969500615	-0.0047826935515594	-0.082627814855792	0.0587576593724342	-2.66665453208990	17.9385282348852
37	-0.139502852549445	0.258830638918264	-2.50772686923283	-0.0222604755879778	2.77528995524970	-0.126578805512419	-1.90694647607593	0.359838272344129	-0.0337026009538703	0.36212851957563	-1.02682923031835	-0.0425228550445951	0.0734603902042695	-26.0482510641885	-1.90694642661346	-0.0222604650285725	0.0087192018850255	0.160954110321636	0.0158685453859492	1.51235141990020	-26.7349562225743
38	-0.249283506051319	-0.0870412448111006	-0.0539762527612868	-0.0375186626872825	2.61931108387069	-0.161133866040741	-5.10388315981712	-0.292556211214361	-0.0228573864703937	-0.0719833852085235	-0.83672751261532	-0.0237832561016028	0.436797158402962	3.31813419650992	-5.10388321142635	-0.0375186737049240	-0.00536081006664556	0.0215711842499786	0.243774045474497	-4.831324243662	4.58431709068325
39	0.414322576895039	0.458493171350856	7.92972981382901	0.0174332307723081	-1.24173429183982	-0.054723974933092	7.52341198210967	0.0350127338699350	0.0209582777339717	0.481707738639215	-0.851825649270565	0.0157522818000267	-0.212320769770237	33.5955375494284	7.52341201472876	0.0174332377358673	0.0221934268051901	-0.0122407981640331	-0.0454606097388164	1.09545345434068	32.5923123092480
40	-0.853500965821754	-0.642940776459549	-2.24041042109223	-0.0601387897740702	2.03833683728233	-0.222895495411164	-1.81202350857867	0.259415475795101	-0.0644141957668888	-0.81789685522772	-0.141221741714925	-0.0702239469214734	0.00367732664156035	-54.7915439079219	-1.81202345743378	-0.060138778855467	-0.0101501965831173	0.175118408615459	-0.130093279328088	0.744562058904805	-53.0512331180954
41	-0.242144930363655	0.235901169181508	-1.57895166115840	0.00480881389220961	-5.91500711181067	-0.219938296895724	2.10907763943765	0.365174275571478	-0.0404726584545167	0.00551823344095604	2.04576729422262	-0.0307868379577543	-0.899250657440965	-59.2187614706	2.10907763507583	0.00480881296108787	-0.00134869112259963	0.160300674115233	-0.671664825074699	3.52789385964071	-57.0941868509143
42	0.361922992197712	0.591660714450065	9.12167734686914	0.0218790941195875	-0.82812970921752	0.256476881265914	13.3286914966048	0.254820032943058	0.0255417124746787	0.46665113839353	1.24274916996659	0.0220656732401706	-0.247678601232595	-44.5273780269778	13.3286914614016	0.0218790866040081	-0.00369643179216187	-0.0455440170552911	-0.24053007429103	5.5062107136899	-51.2791915427739
43	0.424187021805822	0.580655598344001	11.406718233568	0.00393780467968866	-0.267141031974676	0.0731426135388119	12.9199805724153	-0.0969942038943946	0.0155640702288657	0.768664243835481	-1.23031391896660	0.00790828006431824	0.00816597147733288	-26.92295823573	12.9199805173230	0.00393779291827052	0.00336729034426195	0.0354102950526866	-0.0748914047776211	4.93003512786684	-31.6971430852005
44	0.0852511318788323	0.268320056490493	-2.94494087501624	-0.00127329206342661	2.69434489652016	-0.210347656913794	-1.93860980033668	-0.0591334765826497	-0.0131297829849089	0.476922621556722	1.47715927689287	-0.015853059170831	0.182119250534374	39.2577914025569	-1.93860976819038	-0.00127328520070360	0.0150654055293299	0.121263236304233	0.191022470744729	1.30940378638924	42.5787974782048
45	-0.729832774206747	-0.703694077406264	-6.33093013012276	-0.0350380839841801	-2.32308708513293	-0.183427986893014	-14.1931117499064	-0.586817876221694	-0.0433832873562616	-0.986536537928035	-0.391808509179463	-0.0433459100243474	-0.067551735860222	128.528244138028	-14.1931117674174	-0.0350380877224851	0.000169291226702646	0.0419885143649319	0.205145904306208	-10.5983027500434	124.246149717921
46	-0.348185214074215	-0.853204368646163	-12.5140731189423	0.0321988773697320	1.48158448629827	-0.094242110347794	-17.6739516672631	-0.0704311581178048	0.0070179488095255	-1.26466054375357	-1.77670665657302	0.0145683287190807	0.377266535717708	108.955925257357	-17.6739516815101	0.0321988743281091	-0.010035013531988	-0.0455199821088717	0.502279511507511	-7.8137151752234	106.382742351680
47	-0.328410443596917	0.0495467965974207	-1.92752839464803	-0.0352149130355291	-4.06145735532334	-0.245228783097689	-6.08254295021803	-0.365701108083875	-0.0298180560201268	0.337520206752177	-0.48805344487838	-0.0256628130738685	-0.344130967621596	17.5194469157981	-6.08254293698688	-0.0352149102108936	-0.000492005890924053	-0.0538742314694262	-0.217127628888836	-4.35256481642412	18.1038252521399
48	0.0394548865293158	-0.638898098375669	4.81209555762573	0.0254202602042866	1.21526146327661	0.0454852936401846	5.22594890796029	-0.0565939446035322	0.0161619740108695	-0.386937248542882	-1.11093478958882	0.0168310152773647	0.0610707565054996	2.25915212369368	5.22594890474035	0.0254202595168315	-0.00586624512284762	0.0448326784114901	0.0475333398586915	1.33962817428776	2.93233347156871
49	0.0863429006008529	-0.153457887464361	-1.62685842593678	0.0346293096612599	-3.85748630865023	0.0417720746829920	-6.70968362101307	-0.345015030932062	0.00513983184814665	-0.0292708313908684	-0.420267335448018	0.0134745589375278	-0.278155875851923	98.7992560097184	-6.70968362935341	0.0346293078807813	0.0126199917720198	-0.0144631331621491	-0.0179379818233737	-6.55392378208317	100.10824447252
50	0.595104674359145	0.149086273527679	-4.63797810439649	0.04654268889174	0.868554342830497	0.349352351600977	-3.30461681004358	0.104960893341906	0.0438540721181307	0.323260845459268	4.9775784893617	0.0467935884507716	0.147378608130646	66.4033793128889	-3.30461684261648	0.0465426819379293	0.0149019595482617	-0.149564240221239	0.179707329547041	-1.7444243759151	70.0522351069313
51	0.0523007677323474	0.349985786842011	-2.92074368931069	-0.00871432266126421	-3.66467473856135	0.0357622007788577	-0.498850903511737	0.0859009155542288	-0.0116654628538312	0.544138612923667	0.324188951525051	-0.00313182148195316	-0.508229071503233	-42.2656927419544	-0.498850896681324	-0.00871432120315722	0.00988305657920176	-0.0721502790066773	-0.389030688512613	2.72626966606492	-42.0472476457513
52	-0.476584056122533	-0.865591860352097	-3.83247056343102	0.0199507314931450	-3.55437978858816	-0.205384921285505	-5.57196374550584	0.0793254528738154	-0.0268425074147784	-1.16275631168793	-1.46704365929136	-0.0189738300442735	-0.421813015220784	16.7368107328288	-5.57196372336256	0.0199507362203758	-0.0162097803725252	0.134362770697624	-0.249662282776206	-3.05981204415594	19.8552065789512
53	0.29829651222947	-0.374805782847339	0.197831396298664	0.0405877290595316	-4.32855682597458	0.240449782475071	0.199803206497337	-0.506442085870642	0.0215509024008802	-0.0355767591264661	1.59456779168921	0.0277922871741300	-0.151789987210925	95.2193511094081	0.19980323269325	0.0405877346519382	-0.00428604391936183	-0.0120589181694532	0.0349933091637966	-1.88853570173257	100.668986130051
54	-0.0247972173722185	-1.48114642055756	-10.1726887945411	0.0900906133076183	3.69025849845475	0.144819264366356	-8.56150057859131	0.640581756041837	0.0375870785074519	-1.90925056808718	-4.37221629534983	0.0507400198092854	0.379759072855119	-16.9290613289473	-8.56150061311807	0.09009060593664	-0.0334208152599139	0.0435039562168464	0.262715029519785	0.693376687281773	-22.0503648623034
55	0.84830107652762	0.434303481178777	-0.385388216422104	0.061426962133783	-5.51854258957555	0.247090574153267	0.635108990968288	-0.658271407915828	0.0593413008886398	0.84067679671914	0.294468672384554	0.0657258121859499	-0.138621025661276	76.928446220258	0.6351090129232	0.0614269668207672	0.0176231686845576	-0.182037090640342	0.0549385010701525	2.40740842994017	78.6883666905121
56	0.0233177149922339	-0.0230720907637722	2.48959180323421	0.0324514415043296	-6.5779010245516	0.175586204460923	0.764507614721137	0.0359987211143454	0.0170875440105092	-0.386985919218554	-4.83385479167795	0.0220256781334134	-0.69521948094282	3.33996377556091	0.764507661544116	0.0324514515003764	0.00676853363330328	-0.0511361767821218	-0.329349534856627	-1.75281044664014	-2.28902806871336
57	0.0286530631314107	0.749160337786758	18.5157257581955	-0.0744569496388	0.0796008056521184	0.174204447259651	21.4029142039726	-0.0708684391828707	0.000757446489985093	1.07856638512635	1.65162772218896	-0.0126887283067144	-0.0392594777819575	-111.038075738902	21.4029141793906	-0.0744569548865333	0.000694366708956415	-0.107799881991982	-0.294241063148202	8.26813190689962	-106.561957095840
58	0.591971202181198	0.282435105324798	12.0558338004604	0.0616230410295743	2.94939182502526	0.167962373122181	13.3975140289762	-0.226715625048830	0.0680546903642136	-0.316612864781268	4.56057170401209	0.063902672101377	0.384576587869065	24.9486463195209	13.3975140302073	0.0616230412922588	0.0248055993333473	-0.0832677430111728	0.412548437237538	1.45740301809685	28.5285982394211
59	-0.139394778679507	-0.437721118971615	5.87362606443693	0.0176003384141692	-0.249916307266496	-0.0228411234412984	6.37903614442942	-0.270594101390413	0.0124978143045689	-0.877470985492986	3.1272665654685	0.0137892160785636	0.0377632146036767	23.0106819872322	6.37903617963158	0.0176003459292329	-0.00837506925934256	0.0201013255583497	0.103472483683374	0.115116402803482	27.5255421716475
60	-0.268425685809564	0.531489245999869	-0.998254782714309	-0.0653736477446289	5.94351180524475	0.0247189430215096	0.951760689559364	0.220370090668326	-0.0216439589173433	0.469661430594015	-0.308612933150389	-0.0367215481638431	0.417334058050783	-53.6478925704393	0.951760732578448	-0.0653736385606912	0.00740398069906258	0.0293954591465317	0.268137342834737	1.43797598539298	-54.6483663655504
61	-0.0740141810791268	0.0280294940596717	-3.15567084122719	-0.0131371652977547	-1.96635875435642	0.0446835974910467	-2.11409493824269	0.207482287335123	-0.0290156533436250	0.201908027275118	-2.75971200244064	-0.0313096333783756	-0.354558904414301	-42.3931222284507	-2.11409496230780	-0.0131371704352369	0.00610003696046241	0.105916088332369	-0.319850476308914	1.66730998464269	-42.3727568331718
62	-0.433201222002976	0.112637639385261	2.60760054709158	-0.042107034677792	-3.84614232127574	-0.0222925523592146	5.68578799062838	0.122003872216655	-0.0479895787961723	0.53812951608993	-0.616173458646742	-0.0471158293130148	-0.639411603680304	-127.479882270783	5.68578800036084	-0.0421070326000868	-0.0134936657085264	0.0943577451377862	-0.643978662062264	5.07034818717702	-126.647221193631
63	0.123366281504199	0.61768504320739	4.25769343578667	-0.0321716880956208	5.33484596818097	0.301308095857705	6.3436363621696	0.266344103619330	0.00170917016236919	0.633537112552444	0.963117393331047	-0.00255101495542476	0.193215694670237	-69.5807037191286	6.3436363924729	-0.0321716816262522	0.0175161991881854	-0.031957371320859	0.109859886810939	1.51716254351344	-68.9637500686184
64	-0.145140211245989	-0.0707035980427041	-3.11897901570694	-0.0434403835803828	2.23496509726902	-0.0799369610807496	-0.0128499709315209	0.476672714912297	-0.0349757458183936	0.335622670513042	-4.37679405646889	-0.0450703204858283	-0.0309838850834929	-103.918910552793	-0.0128499148449579	-0.0434403716067916	-0.00639447260055274	0.133010739946165	-0.207756739597084	4.20528472176710	-109.971095054053
65	0.151105272273223	-0.357693393096895	2.73595525178186	0.0451499240134071	-2.15264333313645	0.340605858012793	-1.72342659257568	-0.499695227805904	0.0435226249443715	-0.400344981232992	-0.968012560027208	0.0475057185671672	0.085836404776351	59.4039215948646	-1.72342661761238	0.0451499186684986	-0.00403182084766594	-0.141699447070776	0.200607466732872	-5.87890967053173	55.2103530277684
66	0.272524151274224	-0.253769379586545	8.62685318892046	0.0468761971387816	0.93601196722724	0.137770312980304	10.8720110147112	-0.125520477039338	0.0639106947199942	-0.654969145519604	2.07372272729921	0.0699022824853092	0.43249039954057	-6.40195711586498	10.8720110347398	0.0468762014146004	-0.0179551560753788	-0.168752931145775	0.193338867721742	5.1297120767144	-4.22540137651049
67	-0.237441686068843	-0.344391306236014	-3.80084251386064	-0.0165765538178829	-1.2957431467188	-0.0429215088900706	-7.81308258214052	0.183196424812423	-0.00520042646375616	-0.624504114125796	-1.98707488507283	-0.00436167166145257	-0.166739513235118	0.691499548467319	-7.8130824894958	-0.0165765340395483	0.00732279262406425	-0.083739523841144	-0.0272876349378115	-7.26044379306942	-3.78974779450370
68	0.0311974181542600	-0.128670567228874	1.96401914651382	0.031449335701501	-3.03750520866576	-0.114950522750903	-1.61421190809820	-0.78824993689003	0.036061099288814	-0.278624817524501	1.56872910398983	0.0420518516513393	0.113671567870721	60.4469277545252	-1.61421193225951	0.0314493305433781	0.00299694447567397	-0.169504243798653	0.204698446848439	-4.26214852860921	62.6240353846252
69	-0.45798521622115	-0.214525653723242	7.14068967021209	-0.0556142927832623	-2.03854977720732	-0.0219234206333041	5.29692517863052	-0.213495076450518	-0.0368463508034236	0.116626017423062	-0.0776690352799254	-0.0417845212753228	-0.348533464869811	-39.8953120108219	5.29692520440584	-0.0556142872806328	-0.00545732651747051	0.0292317554230676	-0.326292062317715	-1.37377789638161	-38.0990808891778
70	-0.0680539893610135	-1.10255713077501	-6.20781166274153	0.0469450150327774	-3.50453603976388	-0.00844486674359399	-7.3548028298889	-0.108171168927132	0.0194958308785254	-1.23575904072956	-0.0659201495070929	0.0276719411927065	-0.103437601340245	24.7387925649950	-7.35480278509204	0.046945024596128	-0.0228988277943059	-0.0682592284437557	-0.0473379821752203	-2.22880839387989	25.4595908777446
71	0.0264507484664649	0.483773367546934	-9.99073217838285	-0.0396644598033372	-0.213217244699558	0.0317985565226154	-7.38715021311992	0.256758078351320	-0.0429762542073123	0.998368401483826	-0.810072145881658	-0.0480792945058841	-0.204898929345408	-40.3154727893386	-7.38715025746991	-0.0396644692713893	0.0182001010548884	0.0718009361681437	-0.220425150860317	3.67107073234035	-41.2418503905549
72	0.374391151076839	0.56859747487777	-1.30677182050266	0.04617421897486	1.50136854177095	0.117026853266840	-1.60414692786936	0.450629297005801	0.0242419315088979	0.321760519786236	-3.7956067964265	0.0267358184892247	-0.0183361020409138	-7.00241441319184	-1.60414691705940	0.0461742212827706	0.0180975691893271	0.0275045374847835	0.0375329434103509	1.39481766772347	-11.8132776774962
73	-0.00447195833810033	1.09408503176559	1.91521552710480	-0.0539350646087009	2.37148600936326	-0.419826942554106	5.29305142992878	0.2455844492913	-0.0492642416617641	1.40737218024627	3.68645127384994	-0.061150644089828	-0.209727997597994	-38.1541142552125	5.29305138056402	-0.0539350751473687	0.029801077528649	0.178275124571033	-0.233633694208453	4.12115730966857	-36.7557375682899
74	0.786115883700868	0.239867094673514	-4.30931143035279	0.0849787517604445	0.105125254650677	0.303301978803804	-1.40049245618371	0.319585868851583	0.0455810514177327	0.08300588312944	-1.72669726911634	0.0524983220394182	0.076660031207802	-31.2309998799086	-1.40049239756272	0.0849787642752368	0.0130172712677497	0.0190519861452562	0.0125012093061208	3.25495783531407	-30.3083007717974
75	-0.0696032357659214	0.206934474409377	5.14683013923558	-0.0301172994643254	4.60770205506129	-0.00539339449505394	8.92142497596188	0.274293951350343	0.00106017873496994	-0.0750989710355239	3.68764413168566	-0.00852164494658511	0.262084578985945	-85.6714381101853	8.92142501787702	-0.0301172905159556	0.0132380643249169	0.0307603799875617	0.131914550710503	2.97379828050311	-76.7105095106305
76	0.367041267808967	0.38573639331741	4.49202849424894	0.0205272260821299	2.86342768360717	0.0711628478919452	4.98130486994737	-0.273010808333625	0.0335996792565464	0.315160041803153	0.692794988177005	0.0299387992412053	0.374142584485588	23.9527923164117	4.98130484808621	0.0205272214150549	0.00592546095672923	-0.0291281870495678	0.36420996375606	0.57279831857253	26.4484832669872
77	-0.259379870742825	0.120542921810473	-5.47043382922091	-0.0440488017217007	0.75675310128614	0.0145298812402184	-4.35662660894704	0.506274317630696	-0.0261702330232287	0.160010895321161	-1.76599920385291	-0.0274995069007097	-0.185630329895849	-33.7289576113342	-4.35662662704463	-0.0440488055851388	0.000547730131614759	-0.0166289078078869	-0.181342479633549	0.361751849536214	-30.2254433777168
78	-0.111574941289028	-0.407925262683757	8.35116454207733	-0.0387065327886518	2.50901106673646	0.387410163601454	4.45763706425523	-0.607805052495155	0.0252480328874645	0.0616657595772147	-0.605807902222498	0.0201215744343893	0.527915062497992	5.04401693534273	4.45763708819559	-0.0387065276778741	-0.0188131659220861	-0.230210809046432	0.377011034803320	-4.81634321632059	8.40558897153577
79	-0.588452002123107	0.176819056562214	4.92550641610861	-0.104486686455044	-1.05457379223899	-0.300371868523404	10.0371157889563	0.541577809954677	-0.0678822697599287	0.369479987410694	0.239691310977164	-0.0766779600801589	-0.633559136075879	-161.058237753305	10.0371157796766	-0.104486688436063	-0.00652601649358413	0.0963576129619352	-0.713798006693711	7.12104686006282	-161.183408884878
80	0.182463873063803	0.191936945466257	-7.05118250965897	0.0312855361080685	-2.71828000308771	-0.333462977981708	-8.65356128735086	0.0133256646362116	-0.00354823797480694	-0.326606836579841	1.21649660268605	-0.00261365044452860	-0.111257389290217	101.018569920300	-8.65356131597775	0.0312855299966442	0.00825536162844611	0.0791649347065114	0.0837522525700107	-3.37624598256277	100.024066321675
81	0.656213130374719	-0.928614924988786	10.0277060774176	0.122045570934840	-3.18230779473397	0.315757937988472	6.5677597097658	-1.03008292406316	0.103344091311080	-0.98884627533409	-0.976028544769067	0.118518833358663	0.375633251251052	109.010115097449	6.56775970820317	0.122045570601339	-0.0108393384098121	-0.173188268696935	0.406182039733489	-1.39498830305352	108.992888110728
82	0.091039307745917	-0.370874686166092	8.84225754776037	0.00742973094432998	0.138089800398713	-0.0585249166624754	8.86396065502695	-0.171266965770350	0.0282332339427835	-0.29359657728664	-0.647564414236951	0.0265245773580297	0.114230135027357	-1.84636769635163	8.86396067856512	0.00742973596940409	-0.00480240776632976	-0.0521887266506785	0.0778083586299502	2.23703794642924	-4.79939738793462
83	0.375918427569648	0.490688940892144	7.50146359974254	0.0128603265123039	2.20887831447157	-0.157456928076833	8.63521505573173	-0.0216157830081821	0.0378796746712954	0.698251414859088	0.789906160098016	0.0365797625746793	0.345258995472525	-63.2795952504825	8.63521506690963	0.0128603288987104	0.0107263569824562	-0.0973899535347267	0.106337091091758	4.29174675975031	-65.5228550569572
84	-0.0278040608284739	0.0139901565598812	-1.13488487961941	-0.0163614830965534	0.91447412711777	0.0677152219616565	0.586406696152453	0.14777589444637	0.0057326179154274	0.180113309573601	1.13403393514100	0.00409844214318453	0.105322930857580	-26.1498584690782	0.586406681712404	-0.0163614861792303	0.00301161491847588	-0.0962441057395791	-0.0253127725569632	2.53875420925792	-25.3456272613471
85	0.19027584428943	0.0311587927337912	-0.491762096105091	0.0207322191248904	1.43781847774674	0.0805183609547176	-1.83708925489355	0.177532068485332	0.0210764902923118	-0.437378361832677	-0.0811763835991688	0.0187824692890693	0.067433193785374	46.625372525317	-1.83708924079082	0.0207322221357234	0.00941713709332513	-0.0149571971306648	0.175544428965280	-3.7303694240941	51.6178005817168
86	-0.264844032472747	-0.662824436978802	15.7152638114904	-0.00469770306530313	1.9058708091702	-0.352382776269286	13.3185968221813	-0.379363696636899	0.0226006123160565	-0.991637084698782	-0.635444461912961	0.0178004613425944	0.328291309448885	-33.9170257031875	13.3185967724640	-0.00469771367908348	-0.0149862405027730	-0.00106322913548326	0.144413246238218	1.02542287158780	-31.9003837727478
87	0.342412755031588	0.0156340946528129	-8.76637768776056	0.0613266304488742	-1.78823061021938	-0.102198670822142	-8.99800523439961	-0.127212759409546	0.0242924423847108	-0.233940427948616	0.648630111404476	0.0323565191417545	0.145873957898220	91.5779373708717	-8.99800521736801	0.0613266340846726	-0.00528093909131101	-0.0303671844250856	0.182434892595717	-1.81168799481113	91.8967929668464
88	-0.36825421501636	-0.728301001241221	2.28242741381534	-0.0155144562809277	-3.08884762376383	-0.169342407851577	-1.27973048014661	-1.10708609711123	0.0177018195984640	-0.871811230539108	0.882175581101248	0.0214338626937937	0.271469084316721	61.666231308404	-1.27973044524386	-0.0155144488297193	-0.0196778272474310	-0.163335621343849	0.321315266155206	-3.50433641776222	61.0376586581084
89	-0.240541024878819	0.392637705737313	-3.61559000110921	-0.0664144510168514	1.32722243174359	-0.281477664218643	-2.56238863351018	-0.0457891415117022	-0.040675217801377	0.263190169671579	2.12359048692740	-0.0490546229344243	0.046531876212519	-12.9770840236729	-2.56238865400926	-0.0664144553930691	0.0166093952162913	0.0556038961569653	0.0675117821159363	-0.0721222153965761	-11.7460000030195
90	-0.587941782308452	0.172503273994784	6.55732178159456	-0.0837768538113434	4.61871127550677	-0.0283607288375236	6.81912457431983	0.254746561865955	-0.0544684551130921	0.310335263728057	-3.64452492627227	-0.0626068902689785	0.182368363685220	-135.579320131272	6.81912460054793	-0.0837768482120499	-0.0165273594422001	0.124440407955877	-0.131835520769068	3.9375648192143	-142.598802295713
91	0.255038609939111	0.275025691735168	-0.349138773229373	0.00854991703259935	-2.79977822035549	-0.0502933050086586	2.20524492561794	-0.522336682529712	-0.00162064437342987	0.639989392715024	3.50614401393582	-0.00266310966032234	-0.193041435241014	15.4961524894655	2.20524492489945	0.00854991687927252	0.0211513423644509	0.0642930437480882	-0.0660208803295322	2.30043452265901	17.349799288487
92	0.331816504607985	0.498660772193846	-7.41048917063797	0.0170731943535391	2.6077251320102	0.170638117979737	-6.96608255933971	0.0302684466495274	0.0185939629478229	0.938814670229183	0.521684208158051	0.0241773791372841	0.352368323857784	-36.3784656765769	-6.9660825639668	0.0170731933656846	0.0156085852064818	-0.123088564651672	0.194858469676515	-0.517577810922633	-38.5120494383643
93	-0.392629626760773	-0.283510020890277	-0.415040998302479	-0.0121801359563359	0.803555654012025	-0.177192410700636	0.959973455654173	0.338194859210539	-0.0282398990414115	-0.929898999112498	-0.317747465838035	-0.0346026186985513	-0.0671954439875534	-24.0839098230980	0.95997345563903	-0.0121801359594881	-0.00887805507173945	0.176889399677860	-0.0858074186570982	2.69838279604644	-23.2627107718828
94	-0.251694789672614	0.461940007814421	4.51189352359943	-0.0447151349197938	-2.94045909495233	-0.219326725340924	5.27337669045176	-0.0868098232144255	-0.0466956162657936	0.450745314558858	1.56584234777122	-0.0511226251935939	-0.339758163785946	-69.8552458680123	5.27337671814724	-0.0447151290073041	-0.0108551301647318	0.103426410597137	-0.449043261085612	3.31701338267927	-67.8361768340718
95	0.582653145007037	0.548125641601324	2.35419579259716	0.0508054685913344	0.205950194891747	0.029318483597012	0.517306604253296	0.158578591266318	0.0578208441845644	0.259098182141127	1.21822359086986	0.0608920563446788	0.0369782948939135	59.3123661071874	0.517306648474384	0.0508054780318746	0.0186150252922968	-0.175617280436121	0.21023753881236	-2.90337571018979	62.4993202204473
96	0.339276287137421	0.785451330959665	-10.4230147556951	0.00242474436833503	4.68399709644194	0.05241133127009	-8.92485007905276	0.205536387302203	-0.0243640610313175	1.12905897498609	2.29592028937602	-0.0235777062576781	0.275597344994905	29.4321067906006	-8.9248500709452	0.00242474609910099	0.0233144639299862	0.126474460053409	0.198590188458851	-0.7034363788325	32.5666002108905
97	0.471618594680079	0.386762938560941	15.3337086973479	0.0335871564939342	0.414601097026046	-0.0715269757619567	14.6177935095951	-0.815308131471422	0.0632526336661793	0.539120953993673	0.781977663404953	0.0553863975846466	0.400089566462251	22.3193938154985	14.6177935582924	0.0335871668898716	0.00886582763427984	-0.132663308751627	0.320659190744740	3.75235177869330	26.9417416042420
98	-0.215328135701731	0.126665336113715	0.539850422786312	-0.0484891120005288	2.03323095499107	-0.0128968317929750	2.66609123487837	0.478449483157386	-0.0406512778462237	0.0669500397750339	-0.117318631897535	-0.0469370223441391	-0.119136723462427	-8.31136018278439	2.66609122324692	-0.0484891144834637	0.00399471970818857	0.159658552045134	-0.145699900272298	2.47841110676971	-10.1525984268470
99	-0.396330817272201	-0.889310934914614	8.29601483445296	0.0135315301471240	-3.90635034630826	-0.0159191359116964	5.59773637314273	-0.391096720726359	0.0132128982443718	-0.997970543250217	-1.63838846655418	0.0153723761638059	-0.140988018904183	4.98238657062618	5.59773641190068	0.0135315384213442	-0.0207754239872256	-0.0556969692464111	-0.137415460718609	0.247021555817590	1.12588789846223
100	0.460263726154344	0.0196339174007914	3.86545786866022	0.0782394180576364	0.0619951690955873	0.32136102470169	3.83870314103149	-0.312020685738713	0.0613592714919919	0.031818431498923	0.400890626578868	0.0680699093333241	0.277563344129925	9.51317785698176	3.83870307114261	0.0782394031374221	0.00263081228495545	-0.097145688115529	0.233132035307047	-0.412470630130112	12.1881056404303
101	0.177107509338412	0.73781790746919	4.15561747222114	0.00617000199852486	2.51921696944842	0.105753943126372	7.77759330910391	0.248316681198066	0.00756322393039821	0.41693830856116	3.18912722411282	0.00074986592311787	0.229404681068231	-55.3160725262903	7.77759326521603	0.00616999262893382	-0.000379079670181887	0.0150547594753967	0.0548197026486053	4.59269593639122	-48.7281436110736
102	0.194469123874499	0.516681749986313	4.11766248623912	-0.0173496031296352	0.3018358887078	-0.0625576404915586	7.33388671746494	0.513884267341695	-0.0199515922566025	0.739265612091932	-2.77862332242414	-0.0256810250971740	-0.279083957302522	-91.5657855628345	7.33388670882922	-0.0173496049731740	0.000171335221876275	0.130543803201266	-0.41379106346825	6.09753615816581	-97.7828457300607
103	-0.375782311374117	-0.884053553891038	8.09391372117238	-0.0195529738499967	0.696181708205518	-0.186590994846805	12.0248721700064	-0.320779032759694	-0.0142173731084058	-0.830926812986902	0.953179728024417	-0.0203307242122910	0.221276586931772	-114.763762809058	12.0248721776325	-0.0195529722219583	-0.0257409002872725	0.139970957194264	-0.0776347467239475	7.80765517345659	-117.110027072855
104	0.166888467666705	0.373922619500604	11.3903878577532	-0.0292278118192283	-3.36513149582886	0.121986476777995	10.7907266964700	-0.7130206184347	0.0134141019508357	0.670335599178558	2.67009296259718	0.00440721112602562	-0.082728322144299	15.5509806996896	10.7907267238266	-0.0292278059790335	0.00476655250743519	-0.120617264113190	-0.0879106460678162	0.963971626470824	20.3741730563130
105	-0.24116891586029	-0.727480745615252	5.56502918883729	0.0348476600104302	-1.89441725257805	-0.117832731495222	2.68817463179555	-0.0834075712702888	0.0188846649842895	-1.20217439961298	-1.44866674348350	0.0220930969272409	-0.0815129456357377	6.21393577882206	2.68817465025637	0.0348476639515537	-0.0146555636130735	-0.0035300572721755	-0.037303904295974	-2.40428749462227	1.62785079624242
106	0.120286482957913	-0.413759111633895	1.22318934168963	-0.00122462827806650	1.08420139597330	0.133507630618025	-0.214111183869489	0.0331692003161599	0.00554632885632427	-0.175498234186206	-2.88890286607385	0.000337843915320295	0.277418417057754	-22.314278723714	-0.214111155490816	-0.00122462221958354	-0.00448670066961722	0.0283789432039113	0.135146970604724	-1.17656420785957	-22.6757931366012
107	-0.275454952576696	-0.93777016935788	9.50667904864583	0.0414534526314132	-1.54043573963296	0.264104802103189	5.92816101661974	-0.322914190171668	0.0484734433543285	-1.37297665511966	-2.22932439781480	0.0476602977340753	-0.0150877347965982	31.0823394082179	5.92816105199237	0.0414534601830359	-0.0162084476765938	-0.103660000835498	0.136594976985539	-3.29777639842326	27.8376774303127
108	-0.378166734350921	-0.180080981132350	3.07568203982459	-0.0507231869308663	4.53601344374772	-0.119795840478551	5.30314397836954	0.607581209461681	-0.0231435477268867	-0.121842030624901	-6.33831962718972	-0.0296258118284239	0.167844370264053	-140.664049223507	5.30314399233846	-0.0507231839489455	-0.0265361232425796	0.0295093313366688	-0.115277217624212	5.99656752293344	-152.788008085298
109	-0.00220154790495419	-0.0677816553329658	4.51562892253942	0.0165129373023724	1.13559607297893	0.0499504188418953	4.3176328578868	-0.000118632231515514	0.0225808810923056	-0.254178170002313	2.18558132640705	0.0206089170472396	0.0838219073168118	-7.97223306138403	4.31763279440946	0.0165129237509989	0.00800481453038199	-0.0543325407654982	0.0842298827216053	0.172351961416866	-7.48949855167196
110	-0.816850705420502	-0.202169256869692	-3.63302308954706	-0.067182021082108	4.76430253365328	-0.313855443507567	-4.47525246680471	0.856283442771152	-0.0676559559717245	-0.774892412874869	-3.49337740225442	-0.076469755655421	-0.112442145160056	-37.9579239955893	-4.47525247891385	-0.0671820236672334	-0.00461919658599814	0.221260035460974	-0.0380249288236775	-3.1724676442001	-40.9194565655387
111	0.293100745566639	0.319158605703207	4.4860471461841	0.0517426368606194	-0.00123716149245447	0.0154260264251780	6.78167106600366	0.182361382642866	0.0246146623715793	0.247676055198107	0.248466958616335	0.0303217284413215	0.0930553539846915	-59.2927694399306	6.78167108040037	0.0517426399339201	-0.0163065704216884	0.0179723079578164	-0.086370730927257	4.02319918333718	-64.2337279604007
112	-0.440122700402945	0.32640667813233	-1.31121335256974	-0.0516713621916977	-3.00551423563242	-0.253078613306245	3.90738335786727	0.373487368137132	-0.0555675066581422	0.504047471335134	4.1871967279039	-0.054190280669445	-0.72937766103451	-130.036650554989	3.90738340952475	-0.0516713511636483	0.00423263665017227	0.0858024996390273	-0.630151249546011	5.45283224708663	-129.406766088054
113	-0.241794880133752	0.313738497793453	-8.62683863830778	-0.0392726144108514	4.34521163659589	-0.134280095004446	-8.02058978789206	0.571392222670425	-0.0233494832448104	0.25785131633067	0.856632891713282	-0.0195878771466319	0.187327511119031	-33.5166930974	-8.02058982999274	-0.039272623398624	0.00018695805001909	-0.0482555277597983	0.0547719861670921	-0.932818171454006	-29.4049381207106
114	0.337609277134881	0.349809497876364	7.45283365605199	0.00138910244365229	2.54004891829486	0.122915050280642	6.11887144511887	-0.0608202315917111	0.0200813694373823	0.646307022781084	-1.85427987755915	0.0175732879944357	0.324999763236595	-15.0329266996769	6.11887144054597	0.00138910146738064	-0.00197156267932641	-0.025327757672317	0.192352808472237	-1.09306302571753	-14.1253565101039
115	-0.0186229783640012	-0.264289802924955	-11.9857604185689	-0.0224608823455165	2.44907827517624	-0.139756506842382	-13.3170682042085	-0.063064112502069	-0.0303385081170337	-0.0134154991620245	-1.55811776289170	-0.0329209949557120	0.397159966031253	34.0982731615670	-13.3170682272758	-0.0224608872700127	-0.00191827618713589	0.097803344818979	0.283231369823398	-1.96028967620451	32.0128863451912
116	0.0965874114743661	-0.112964408553222	1.47127603015821	0.0269892584030525	2.15604857313918	0.0818289929302429	1.56601063531654	-0.0272256083465279	0.0231833622681008	-0.0961356733079848	-0.463307763184445	0.0271790881799621	0.317442478868144	33.2060299551132	1.56601060117037	0.0269892511133244	-0.00528431401299179	-0.0350390601043464	0.217548321427652	1.6957918109448	33.2286446905094
117	-0.178059967471468	-0.172608741938090	0.302624056392682	-0.0408086123913626	2.31571499229122	0.0896988321160282	0.800434435594916	0.105260328460284	-0.015551413391285	0.0588952275400672	-2.84234608823711	-0.0196316348440522	0.0982148324251188	-52.2869408164417	0.80043443124147	-0.0408086133207224	-0.00667417422756148	-0.00396964403348233	-0.0299731294636905	2.10487107544204	-54.5647945610563
118	0.3119842261937	0.0876557872004567	3.17329721464981	0.00679868380108335	1.26453985494582	0.0579415935670255	4.80835856259474	0.00395695585127904	0.0172433131713939	0.505150131479566	-2.24512513462645	0.0158709333548673	0.134321138894716	-39.2468006776410	4.80835855290414	0.00679868173230561	0.00503999778685409	0.000787820065778198	0.0671631727438937	3.27759969749695	-48.7902515063536
119	0.212014791808385	1.11351440746701	6.35102296709313	-0.0155314745501776	-3.51374015862301	-0.0712126128966998	4.68901309585161	0.147400893465861	-0.0230401545363542	1.08249733013795	0.398468589206434	-0.025209495269023	-0.685036238218525	18.169404023595	4.6890130972018	-0.0155314742619404	0.0278809025750474	0.0552728302326534	-0.401257461469721	-0.923406368249543	21.2074446134523
120	0.64545106802113	0.314118423844462	4.87437391874949	0.0311460878050649	0.503677658293906	0.423740961557073	5.78441015995505	-0.0135679412025859	0.0564930828617167	0.349717529742612	-0.48555845189879	0.0570009769872155	0.0734606884646159	51.7410798889861	5.7844102031361	0.0311460970237005	0.00664068636762111	-0.146763995940436	0.155623640413612	0.34438215494477	49.8547521084095
121	0.510788019309421	-0.348655532829995	5.82384961631848	0.0671152978563319	-3.48432483128625	0.09231003813814	2.95691231634369	-0.837277910898912	0.0412408286803405	-0.140593640611857	0.944823405696994	0.0487149287272571	0.236134250232689	135.328526860775	2.95691229651444	0.067115293622987	-0.0104071805084049	-0.00579558223453515	0.312223313444228	-1.92779764055826	131.817148779084
122	-0.312760778268348	0.801612306205447	1.75379960010623	-0.0766274396058204	2.47087124099718	-0.207023682494780	1.29412282026822	0.185130775601149	-0.0461522387174467	0.61204243844242	2.5732634380546	-0.0577168140054042	-0.0566991621430421	-5.80654954048764	1.29412281354096	-0.0766274410419543	0.0138331871530546	0.0583052965184448	-0.0500176982919942	-0.924814170160536	-2.65473257401635
123	-0.427612716395563	-0.171787012824968	7.13386694636031	-0.0494991222040515	2.18724099221172	-0.185570801306703	9.19350337080283	0.394627630173649	-0.0194624387028586	-0.136517178347221	0.44637900283895	-0.0231295292220551	-0.0515243217727311	-66.3039949320797	9.1935033235391	-0.049499132294083	-0.0149094696142156	0.0175751195314686	-0.182731698722704	3.68448805008407	-68.1568154842329
124	-0.82975652791462	-1.01288403326488	-2.61839525353279	-0.0304585136320977	-3.82525404295484	-0.231346726970946	-3.13787871988916	0.459873247562673	-0.0555106037324465	-1.56713982920184	-1.80375944531068	-0.0539776940764497	-0.849725327661755	16.0965097410574	-3.13787871677198	-0.0304585129666995	-0.0276702733789051	0.151699671402565	-0.513409608900766	-2.92867926997356	11.6900376709400
125	0.048729465677793	0.169350079381967	5.73403564641591	-0.00815338288368681	2.98651322496212	0.00185586981010004	8.0535821359471	0.0192753104961341	0.0167517698534924	0.459428735565199	0.240745736983082	0.0181345172297241	0.333212322828946	-67.4461891541424	8.05358207197392	-0.00815339654101004	-0.0133879067561153	-0.0742602466890503	0.0497125896891564	4.62616144756257	-64.9200156794218
126	0.188366223983424	-0.114898225864166	0.675283470468026	0.0263625202436979	5.34335345304506	0.33002961902792	0.497524648109704	-0.331694609952006	0.0238774978371390	-0.200922850188354	1.19070798883176	0.0188915762218683	0.725284423201153	25.689687179792	0.497524573086319	0.0263625042273051	-0.00423002978135956	0.0271285508548317	0.485819753415832	-2.12414036756579	27.8059250426078
127	0.290056928910576	0.874503315014957	19.2466029268032	-0.0206868752431999	1.10989071637260	0.112450110760882	22.6392707555681	-0.0557915622115828	0.00879477002005801	0.913407487191844	4.60482297956097	-0.00359693526223945	-0.0226640391366919	-49.9500689819818	22.6392707685816	-0.0206868724649568	0.0147437873496153	0.0507725705581859	-0.146937621048325	7.4196921861573	-44.1142349359776
128	-0.222696779627601	-0.325727728877910	-4.68182088216631	-0.0117002562159888	2.51880415199659	-0.109267584505959	-5.65701116571223	-0.235380881564473	-0.00780197903113043	-0.468740980915015	0.27334259978196	-0.0115843929163837	0.428210064877018	-15.9628596541868	-5.65701115757477	-0.0117002544788114	-0.00429865510694546	0.0128555007687195	0.286149181933069	-0.910792062737324	-8.65507063223079
129	-0.182178874426453	0.65631788492198	4.35119486703465	-0.0367894751631529	1.54429361403631	-0.194212313101957	1.24610105971303	0.00784261046083359	-0.0259476247799752	0.386612442583131	2.58836989813102	-0.0320901878982337	0.0184896944764784	-16.4990330234086	1.24610107009233	-0.0367894729472674	0.0176276205317502	0.0425777298780301	-0.00290559423899018	-4.50544018042942	-12.0811819751995
130	0.00412023059102514	-0.0937429592625294	-3.41502803621045	0.0452914314426785	-6.72022733706643	0.364186835204466	-3.44581062886605	-0.290132693319523	0.00767659488847848	-0.164297778001248	1.51666367959134	0.0217193189413317	-0.590189284266037	62.4514554304261	-3.44581061405921	0.0452914346036831	-0.00521293393998229	-0.0563505942329057	-0.289832487520443	-1.57045909557770	63.6270341850528
131	0.736386487335823	-0.515529222394889	-4.20203593511779	0.101463594638307	-2.71221590808349	0.220191330477701	-8.62598246202179	-0.380029726221731	0.0772042985354439	-0.301984903903694	-3.63418018449223	0.0891903606263218	0.319253796315531	91.8111200372904	-8.6259824831362	0.101463590130732	-0.00591233213929126	-0.199638807169367	0.271174799603248	-4.24160825617603	88.3091101927402
132	0.0798096721416044	0.808388316171627	4.60492887274978	-0.0625706306612291	0.702388058880846	0.122444698369092	6.4345941905248	0.308173639048203	-0.0151841563189846	0.909474212769095	0.57125152336217	-0.0259245754423961	-0.300522132469282	-29.8715873613272	6.43459419885095	-0.0625706288835477	0.0299897387534613	-0.0445320361968972	-0.197091640111354	2.97287068093191	-26.2127880803564
133	0.284514663355329	0.113757274007528	1.30810408624353	0.0234527186379508	0.725303289475997	0.00330965697284053	2.40573387318212	0.409455302562895	0.0118067715609707	0.0542468347401248	-0.681627336067666	0.0138177463338963	-0.0616203783684981	-0.990760669312317	2.40573391320846	0.0234527271828292	-0.00441881481241692	0.00888913903941006	-0.0711474901420753	1.34629612570809	-0.867886697389048
134	0.0203804381762232	-0.0928157504809727	-3.28173562669179	0.0294911483667112	0.157195256748079	-0.194319717562915	-8.11520474852648	-0.323609083487934	0.0216628730565725	-0.187023710826782	-0.227991628273635	0.0335013350127071	0.116756079457738	75.240084284284	-8.1152047628107	0.0294911453172517	0.0119336788125861	-0.116199923337057	0.262452961592687	-6.992789007089	77.4956885854912
135	0.402380702140416	0.638457039636486	-8.46358337014174	0.0120065627651344	-0.625489613219828	0.416730751478217	-2.29637672094152	0.0278381514968804	0.000977712789262012	1.13499135167313	1.20534494272575	-0.00112358928501626	0.127483918794991	-26.1703277889375	-2.29637670046146	0.0120065671372808	0.0112854632324212	0.00913219239747538	-0.066099989101992	6.96770467232572	-22.3803829441507
136	0.50518496386818	-0.121484497260584	-11.2797178599806	0.0793322302362256	-3.37687870484668	0.0589860289560358	-12.4773612659131	-0.0952906832549797	0.0423016503584631	-0.560076084411088	-0.390098857628996	0.0538373472913318	0.109545826424563	118.210409426532	-12.4773612571723	0.0793322321021307	-0.00996380770056707	-0.107094900751121	0.240183336549359	-3.15314449110240	118.938465124771
137	0.000600125463735235	0.193299897526109	0.501175514517376	-0.0426602211811377	-1.14398857741386	-0.155025738517258	-0.6306295432944	-0.0811700182166007	-0.0357337340454105	0.268201013790837	0.118367828996218	-0.045474405223834	-0.0428493353062679	7.97255651274365	-0.630629540526993	-0.0426602205904045	0.00540172536242678	0.100209095419121	-0.0542920216986384	-1.45556499139115	7.88982438380824
138	0.422305077860533	-0.198675823543756	-2.52659573144469	0.065513423388359	1.06029113623784	0.403894190485241	-2.99978481770484	0.429785505174065	0.056004761297639	-0.279025248108100	-5.50657471290091	0.0610143289215595	0.078696490175356	24.5004401419614	-2.99978482123063	0.0655134226358191	-0.00399828858361849	-0.0887756364706703	0.165681482797968	-0.664480169239671	16.1153584407491
139	0.202322217002416	-0.26554131151696	9.628465638672	0.0152566706642772	-1.61324451200857	0.130085255362890	7.93545438017675	-1.02828721431922	0.0283719559690924	-0.0389345668977097	2.80766394999787	0.0222908032905644	0.215580381357964	69.0813814957663	7.93545440529341	0.0152566760261989	0.00438097426506267	-0.0308752971142116	0.292564269125308	-1.63319370621893	73.7636433937869
140	-0.276286412270106	0.136040175162783	3.47318051849610	-0.0354773518788206	-0.442478614140858	0.0651602221457847	3.62050217559667	0.0805850555577055	-0.0157055751553481	0.30300724361159	-1.12713667537322	-0.0171709231125239	-0.287984093342132	-30.8884112292274	3.62050219711667	-0.0354773472846727	-0.00510519922844892	-0.0162178064627481	-0.156338417221750	-0.862303708378716	-35.6233611530513
141	-0.100072739170831	0.468863993827888	9.1471464476531	-0.0787738289650389	-1.2272206507489	0.0127283442202854	8.28473295767762	-0.313047805504657	-0.0124132613982050	1.05084001502047	0.59117402487912	-0.0190012535887074	-0.22177407398194	-10.9227083718019	8.28473293526272	-0.0787738337502324	0.0104121233007831	-0.161086395444348	-0.239351092428972	0.364143566486181	-7.927603880363
142	-0.8146267027313	-0.727673011846498	-8.36057083541012	-0.0569657928456937	-2.07808037015314	-0.364940649709866	-9.49611895989685	0.381264427386567	-0.0858055640015088	-0.771275587190088	-3.34288274477536	-0.0851765658663908	-0.592727888101207	-50.4834665219406	-9.49611897876738	-0.0569657968741175	-0.0134183724396249	0.254626663766974	-0.494376952869983	-2.89512088078348	-56.5036739423084
143	-0.463731156203774	-0.896672169490294	-5.75432086174706	-0.0159747758790115	-5.13135279303132	-0.104833296995352	-11.3620660272626	-0.646158246558236	-0.0386643670418096	-0.440240572730094	-0.56843720156017	-0.0326928360095494	-0.359301689548994	129.920382843388	-11.3620660417980	-0.0159747789819660	-0.00202469240360419	0.0825666002926067	-0.0555627670030499	-8.20614528926783	130.052354566197
144	-0.207216911189044	-0.442484191517779	-5.25624221312651	-0.0119990586337292	2.54854769785644	-0.145638052835034	-8.1986355247614	-0.143544566092629	-0.0252353320615649	-0.414867011785162	0.719984635829602	-0.0264172798082277	0.418487479906237	4.19826671180917	-8.19863551600186	-0.0119990567637352	-0.00405388860421701	0.0945293614217409	0.286933435230327	-4.07462372213331	0.71185627089898
145	0.0168724617987794	0.00656113338583691	4.7731895550360	-0.0142871237580522	0.813374060130065	0.0881293003810566	5.37042159338505	0.199951234074975	0.0189515462405915	0.155880338925231	-4.06969349769255	0.0193720180890545	0.0374543115927422	-96.3577809622435	5.37042165276702	-0.0142871110808126	-0.00729558582109804	-0.107066693256617	-0.0685851831445306	2.62086329167292	-103.044359013799
146	-0.742911972476031	-0.129268123099793	-5.3996999530669	-0.0702480458691288	-0.824066621161333	-0.227261062254226	-1.59009732565460	0.774148581275309	-0.088301025684616	-0.0820833077690328	-1.39382511826172	-0.0944656314677386	-0.684072152189969	-141.001239093052	-1.59009737494176	-0.0702480563911194	-0.00588256063286832	0.245943850364559	-0.729797422980937	3.99645616582425	-140.610092623683
147	-0.977796149037178	-0.701382792137005	-8.70767275558996	-0.0677403855618217	-4.12315698996505	-0.186913092256264	-9.62363732267406	0.0246426400085618	-0.0928625422257396	-0.80177065994813	0.522460234116378	-0.095332095492521	-0.574821472336295	3.80904499508101	-9.62363727343668	-0.0677403750503435	-0.0136099182708957	0.225924407782463	-0.405920856898675	-2.86355021429789	4.60786918277639
148	-0.0813792940888482	-0.824992671645835	6.97025627573137	0.0549756453479632	-2.51201090793291	0.167866459695548	7.27222596230744	-0.731146636612725	0.0337345175253845	-1.00486031340061	-0.464674467213783	0.0375285023246464	0.13924547010884	21.5709810050112	7.27222595153445	0.05497564304805	-0.0200755745149642	0.0305655062346743	0.162789841866535	2.25691782555652	20.4156462305976
149	0.0519145931449642	0.0513466980508528	-2.65048944512319	0.0217037959834864	-5.74202040278377	0.00400617849747729	-0.116352512781811	-0.157781395626978	-0.0111452050877575	0.24736453903541	2.34287383691926	-0.00957422201362551	-0.422321384258916	-48.169252663487	-0.116352512115113	0.0217037961256940	-0.00634227030067705	0.043403985856329	-0.42366301619142	2.03894779342282	-44.4551202179798
150	-0.527832520070756	-0.402160039480541	-6.54425434520932	0.00949348944432637	-0.6016505006097	0.113312182325849	-8.76646091194158	0.150450729079460	-0.0144290085922025	-0.559904161931006	-4.11179647479432	0.000313573491092427	-0.188809945853689	-13.1745438766195	-8.76646092298584	0.00949348708653426	-0.018831869104475	-0.0216366454395363	-0.086937718331558	-3.06519560824809	-16.6613721550573
151	-0.239687750541692	-0.032529764590355	1.86972963808699	-0.0149980080106613	5.72723531883479	0.118115350001010	2.30880661468851	0.436809211376778	-0.0071650216921651	-0.319569627437332	-1.33701134443219	-0.0127100907691592	0.388237667703067	-102.223773868912	2.30880662339539	-0.0149980061519071	-0.0108039157078082	0.0406911604521367	0.102446716815177	0.890129019158665	-108.290343302019
152	0.102721928839171	-0.284806030987508	5.22392267201121	0.0230269995865073	3.67923383932965	0.094686570853395	7.51523504789073	0.147710158099360	0.0206311167332708	-0.33480514627318	-1.57711013752816	0.0176036843684773	0.290733685069138	-27.7567498540321	7.51523501263872	0.0230269920607025	-0.0175364936365335	0.0626607514539111	0.101196345284757	3.38722301360441	-27.6089888318452
153	-0.501020706389771	-0.143430509374546	1.07686407718197	-0.031301546201806	1.60820396398882	-0.310796242462172	-0.0953148284993903	0.514501338950969	-0.0268786944136432	-0.430627412048359	-1.64953823248410	-0.0270052927668665	-0.141072371595400	-74.51577825002	-0.0953148266336845	-0.0313015458035389	-0.0107540205485160	0.0304191726481809	-0.185928739456515	-1.27552805588450	-72.768389885363
154	0.125552440456686	-0.100523823029580	6.47604505458992	0.0261758739034183	0.00896030169349516	-0.00791518467918444	6.64056617905547	-0.345062152843545	0.0114800861980737	0.102708734135006	1.01192579723585	0.0115762774872497	0.0135849964473615	-16.8937656661328	6.64056619920228	0.0261758782044852	0.00587336172816228	0.079495740898462	0.00907500575050642	0.9121158029906	-16.4610068632417
155	0.046153435995922	0.391226571937861	-6.13149410863073	-0.00749605240290703	6.01564938042362	-0.0113132463762995	-7.34767466256804	0.0678674934977663	-0.0242401108253844	0.233191159821339	0.0602233066535291	-0.0310016028156511	0.583662480308773	37.0039634812917	-7.34767463933819	-0.0074960474439479	0.000401244914764661	0.131735318346934	0.410237420183101	-1.84328846006505	39.3962815811583
156	0.482669647271895	0.401000587715923	3.46845400386716	0.0231110851905066	-1.26905519923819	-0.102061372055537	4.7773515379253	-0.177310667746329	-0.0149612100309891	0.543518243317381	1.66971382365978	-0.014191353038038	-0.0422121212676025	17.8500916047420	4.77735155497846	0.0231110888309245	0.00232752153997574	0.202781026060368	-0.0764394893033309	1.32702847055794	18.6906569143692
157	0.249852663185787	0.128550704013289	2.33578620152943	0.0203984262129478	-0.157782529861208	-0.0497886707679631	1.82757278537288	0.00954245057003457	0.0205036401266308	0.408947352477596	0.255364291658521	0.0289417217033118	-0.116488209331005	1.90846828390856	1.82757272943409	0.0203984142709336	0.00354301403545716	-0.0835514291087454	-0.112379069391215	-0.255209296609828	5.63472353596835
158	-0.0261962408578931	0.175654237327784	1.10388375290558	-0.0133676934897619	0.752308450481175	-0.0165826055598911	4.62389676894684	0.168029298645504	0.00767428904526119	0.4574542669877	1.15971227062064	0.00546596249410056	-0.0133871979300330	-79.8441721164255	4.62389673421019	-0.0133677009054726	-0.000966543664860552	-0.0800709724875407	-0.182160727549506	4.91368221525241	-81.8231916196438
159	0.0239184866824472	0.104802627956298	14.9142359829237	-0.005078083828829	-0.882491237507403	0.0834634260630903	20.642224798058	-0.0423885476385938	0.000685144590748476	0.0565199003389647	2.47049970472732	-0.00844791505618561	-0.157639841002306	-128.565532339272	20.6422248375625	-0.00507807539543974	-0.0145025871048250	0.0832187772902927	-0.343112321214354	9.48682657593618	-118.316969677229
160	-0.0772444560906443	-0.375835457430642	1.73532668882602	0.0246483404810222	-0.626529915564905	-0.0813311597106344	2.34482002373378	0.489266055132122	0.0101578027336408	-0.469273071793623	-3.19087945194078	0.0125988396076215	-0.298892932406619	-53.5452549542953	2.34482003816014	0.0246483435609382	-0.0043023902966771	0.0433123763698178	-0.212654402405648	0.51252953860583	-60.2898424277558
161	0.672377694325677	-0.493229707369543	-5.10575298420033	0.0921045807083654	-7.30082069050339	0.299795265834336	-6.68487770159052	-0.468294516759897	0.0614826881253766	0.114023096060536	-3.55280615570511	0.0743354570996255	-0.249845380429694	85.4147620098479	-6.68487772076973	0.0921045766138578	-0.00906126197974367	-0.175757950406280	-0.0896730726280995	-1.19114969718644	82.63336035242
162	-0.650501049614783	-0.4189281643039	4.76475135544861	-0.051935790986338	-2.11707273811385	-0.297015488726965	6.46164038734632	0.216483625415290	-0.0518439486958494	-0.623883281233477	-0.32322225276652	-0.0558804301859353	-0.723031783074349	-44.0609888965403	6.4616403408423	-0.0519358009143772	-0.00375455900209612	0.132033671684255	-0.490315951568882	1.49871322950265	-43.1608613496695
163	-0.106619860480338	-0.252824219783137	-11.8433252819251	0.0392671165606506	-0.995603448486206	-0.00957464242859274	-13.8396012868345	0.351155133335870	-0.00775569495215789	-0.379751962906474	-1.15919622043489	0.00674411703200798	-0.2600357265081	38.6589316851601	-13.8396012626421	0.0392671217253327	0.00635839969531006	0.00336815065810020	-0.083704989320188	-5.47528150706506	42.0201407410739
164	0.359347584433546	0.26006088012142	6.24742397180773	-0.0184874787574343	0.345422887670652	0.140225796235846	7.83271326349773	0.0326687921006575	0.0240861569599127	0.409029372310804	1.01228008339309	0.0161638542314526	0.154417007260569	-22.2721022415242	7.83271325527954	-0.0184874805119082	-0.00485133477865270	-0.131116148048503	0.00881364149524012	3.5511992694216	-23.4238663987774
165	-0.0614485797524136	0.0023891638457600	1.19551590286902	-0.036838804273444	6.69900255130408	0.192419036238638	-1.04421726031985	0.104727404686703	-0.00097582359611555	-0.0617127253826544	-0.81905177015278	-0.00703832179858066	0.713646800683991	60.3558376012680	-1.04421731601741	-0.0368388161638609	0.00103233978012505	0.00373893574291668	0.560194827462959	-3.91364353798844	59.1014539952431
166	-0.190046413471232	-0.612134910881394	6.90324055495473	0.00570860221241322	1.32398256978108	0.373125247917339	4.56607171340308	0.112536198666810	0.0331997981115733	-0.775802455527837	-2.70753042885577	0.0398163647375501	-0.140137706641630	-20.993812895614	4.5660717494158	0.0057086099006127	-0.0144667224682076	-0.179394806621956	-0.00954443041846284	-4.73202036080699	-22.1415881421802
167	-0.122245822029833	-0.509395607551011	-2.62149612802876	0.000651991940612823	2.74428387677676	-0.0413435919418129	0.121990444725019	0.432071118924151	-0.00685625188809661	-0.656343156815457	-0.570688441471731	-0.00318144309601913	0.00517738716532137	-68.9749916634381	0.121990407744511	0.000651984045932152	-0.00875964291288915	0.076396777613919	-0.0483696467039803	1.64994764196322	-66.6575791447455
168	-0.39234561393713	-0.331239813971279	2.79963725178305	-0.0252890777980885	-2.65537938941075	-0.268767770333568	3.76824566301621	-0.581958760073956	-0.0242355680791011	0.0309057724146201	-0.943434368953327	-0.0282163550567854	-0.128087194403411	-55.6508422068219	3.76824560602618	-0.025289089964694	-0.00753276058385496	0.0569017207985725	-0.243336736168714	3.94304295390441	-54.4263431902336
169	0.0251104005327037	-0.129614514439060	-5.63099652075693	0.024577635062876	2.38646444113724	-0.0164189796404145	-7.84547768018839	-0.0313094383075860	0.0134327280270675	-0.125432705765556	-1.73276749966274	0.0208039833336305	0.400464506436866	20.6687409483838	-7.845477681262	0.0245776348336	-0.00824351609809605	-0.0564306799768866	0.275445600519948	-2.60115075983964	15.8598748362152
170	-0.593357511397612	-0.162800423971845	9.62186901223055	-0.05034834693645	4.52521858462261	0.0622795706572448	11.5826060561656	-0.0889872004971148	-0.00184074492027314	-0.394143197495737	1.35790215373555	-0.0102614424925466	0.441815842943954	-139.731360231294	11.5826060349769	-0.0503483514598789	-0.0146008520759632	-0.055315024944327	0.124767771451381	4.62203333255306	-130.687642622697
171	0.139145845183126	0.209202463831222	-3.42405170992264	0.00608644397118537	0.439472838550419	0.0776476176749766	-0.897869021750556	0.204481992020648	0.0157277457288044	0.0648990076658776	-0.678086625775614	0.0088327173569	0.152059904422434	-20.3176883823479	-0.897868982708303	0.00608645230611603	0.00401957601929854	-0.0392029557718635	0.0881685316173905	3.5720193417609	-21.3899637060960
172	-0.215423555792006	-0.99440801376974	-2.51428108275993	0.0382757469427559	1.91252140309822	0.183522122555499	-3.62543231604944	0.0237744702906902	0.029459058854676	-1.33923537390196	-6.48548798087117	0.0285248542875438	0.327928493938031	-13.7844418932164	-3.62543234580186	0.0382757405911108	-0.0173618663935098	0.000621431772515966	0.274358941336251	-1.23980953835073	-21.8642623172954
173	-0.351875566015157	0.220802953038288	7.28501447027386	-0.0439502776239332	1.2265738738609	-0.288647808283875	8.61793849093994	-0.111691320266097	-0.043621099942126	0.442020001862525	0.373226295473499	-0.0555020913462896	-0.107349997717017	-52.0425756112984	8.61793844463391	-0.0439502875095667	0.0125094453138759	0.215371006341974	-0.152166874542963	3.94223710306913	-49.6975121834214
174	0.0819046111458247	-0.139128501402475	-6.24316322130042	0.0478595418031594	-1.59036151752979	0.0994194319189338	-3.52230520138003	0.425054925754753	0.0139302490142922	-0.845747412758546	3.60975888961774	0.0185296490258157	-0.200273133164824	7.12180915418814	-3.52230519134698	0.047859543945028	-0.00514022174666402	0.00404527210042458	-0.0784865230075674	-0.0351641330612084	8.67452498935719
175	-0.0218183640343661	-0.111311327297705	4.03464724237762	-0.0067540013921944	0.138283686489089	-0.040203055684376	1.81952818124649	-0.00562944846041816	0.00408736561403267	-0.458907067243323	3.12626257023533	0.0053902952808913	0.0746428992271018	41.5734672815004	1.81952817981265	-0.0067540016982358	-0.00864221450916873	-0.0549105765588016	0.0311761513233684	-2.91675994978770	39.8328444202357
176	0.108728138557059	0.0946369299360005	-4.17121992372368	0.0117771121482944	0.644423559141127	0.227887632479584	-4.14303468600379	-0.0260770855654554	0.0037798531028297	0.0739400875994374	0.139181871381134	0.00122037556616969	0.226084216932423	33.0700331935823	-4.14303469908818	0.0117771093548531	-0.00343594678340588	-0.00646419026420248	0.184053093896072	-0.510703817130279	28.9067926609337
177	-0.271820413024489	-0.250127584135454	0.37892340001315	-0.0476368891361493	1.22873641045151	-0.309186783188210	-0.82035669710356	-0.432776297664749	-0.0384032965032714	-0.0148033014588336	1.53439780165543	-0.0505568957556132	0.229759895154304	27.7741254740061	-0.820356650854557	-0.0476368792627601	-0.000150432059147632	0.150944423451002	0.159288457612048	-2.34309319654235	29.5934306171767
178	-0.284834072976137	-0.579026790548095	-3.50666086336541	-0.0134625638176321	-3.18122287637738	-0.271550036580579	-1.20351708137674	0.299431538902408	-0.0369385495750733	-0.429267551969392	-0.534834460152985	-0.0324555568541160	-0.664029995898513	9.79821388763824	-1.2035170681453	-0.0134625609929305	-0.00676486985601091	0.150232656322165	-0.384118554540934	0.646618973839422	9.2659876586145
179	0.222564541725299	0.945951237787714	-0.617455646389917	-0.0219561506272148	2.18624107230962	-0.0505630107870307	-2.89981422606651	-0.229416976425317	-0.000964132729683923	1.16247067083665	0.90314290793416	-0.0037083681035339	0.304029689021723	11.994794176140	-2.89981418022466	-0.0219561408407598	0.0153261254028116	-0.079379116680801	0.203489578829268	-2.5268382837514	10.6742012853949
180	0.300666990136617	-0.760878837617133	-1.49655429382684	0.045572563831304	-1.28693498213611	0.278484414395669	-2.17321684191461	-0.286045648485382	0.0402914121117775	-0.456091520119295	-0.344411540131046	0.0455430138987475	0.129271018708926	59.1451007067859	-2.17321683364167	0.0455725655975074	-0.00318376010766758	-0.0848601886391449	0.201396677625327	-2.29519091166002	55.0795956223404
181	-0.357161289656892	-1.55201380580027	1.76835064341587	0.0498775872380031	-3.14319690628053	0.332703278977707	-0.087615504870411	-0.175848484521386	0.0463537784890858	-1.65765740196808	-3.43747155258495	0.0583471786468095	-0.156841953426818	-12.9799632686806	-0.0876154731519303	0.0498775940094706	-0.0342228499887213	-0.182096929490993	-0.0773685565469866	-2.12924523462005	-16.9911893174075
182	0.426196183329492	-0.123501936808765	-0.221687712342344	0.0496331907131665	3.99140652059693	0.220326515775461	-1.94270485927997	-0.327836725012702	0.0422371430536155	0.0626348989246781	3.55532124116962	0.0413846153782175	0.737908534975605	79.5136817076276	-1.94270486357915	0.0496331897952665	0.00626391129654844	-0.0492839624391338	0.609836949635525	-3.67322988636998	84.9704692467027
183	0.272808953339761	0.483005667928784	2.10972060015059	0.0409428133662428	0.273667556239747	0.231621920992539	5.73273124991159	0.190504034937522	0.0188325820312664	0.501709984804873	-1.06935129228063	0.0245108373695428	-0.118758618774725	-53.8001600003316	5.73273127506929	0.04094281873697	-0.00136237507949207	0.0276945869608889	-0.143067673315548	5.4542819023064	-55.3960364441066
184	0.124399106965753	0.164406162062792	9.589228346061	-0.0067854648739011	4.461089015228	0.0468199334337955	8.2273206928547	0.277068696925735	0.0194066905055203	-0.0986972800835419	-0.0379894453790718	0.00687316501557397	0.372536911470924	2.67385889664305	8.22732071666593	-0.0067854597906483	-0.00721599008270543	0.00104357495783959	0.258140386048888	-2.73493607907860	-3.48222158804234
185	-0.190189230349679	-0.0290158628744846	0.576703166462321	-0.0271116821592849	3.35629012256657	0.176388372493983	4.82322088373056	0.308677224771573	-0.0125933311710487	0.250480502993708	-0.972565760201442	-0.0163250626595993	0.0568845514009223	-131.227971732089	4.82322088238278	-0.0271116824472045	-0.011854079613041	-0.00595676613709234	-0.176878742367965	5.32790982615377	-137.366193720285
186	0.414471782539514	-0.443422427237214	0.600443820082512	0.0805101795168173	-2.87178439897955	0.476368801157113	2.39625529809345	-0.401912791513545	0.0483941549092165	-0.257914295539048	-0.684894659792388	0.058087040067898	0.110319197473207	-15.1953196428854	2.39625532067118	0.0805101843367463	-0.0155678714699535	-0.0570591051026599	0.0265625701577903	3.11159605091637	-15.9758536430602
187	-0.223595262586051	-0.688674028127025	2.33172460161146	0.0226543222133605	0.178771707157268	0.161487209239428	-1.06546969502051	-0.534026910932574	0.0323771164966151	-0.727546960892231	-0.876037735949763	0.0422661332696054	0.264746968582857	47.5564241851821	-1.06546966934388	0.0226543276948725	-0.0200744636784637	-0.156025409750290	0.305665247306162	-3.72939235207558	42.117672970548
188	0.330082918337546	-0.132090746083902	8.16157871054514	0.0591839330922255	-0.597865195865596	0.343786603122798	6.86935751148657	-0.193066751918495	0.0480488308786326	0.0508612253741296	-3.00461502070233	0.0530701775640944	0.00348677077367977	1.89378481556443	6.86935749043836	0.0591839285988373	-0.000152539836265162	-0.0410790130843625	0.0628986765604708	-0.254123778079407	-1.58731686260188
189	0.512566852554281	0.604561263812939	-1.18344634646977	0.0277566502963339	2.02500277674454	-0.000255187297589064	-3.49271543682324	-0.164225981140774	0.044798670520531	0.377369495687591	2.51412042977951	0.0451484789387169	0.405940121117705	84.7845402912249	-3.49271541472411	0.0277566550143609	0.0241753300754517	-0.146532490255009	0.398535408731406	-2.97130883527916	89.2828961705969
190	0.330734523814397	-0.175741588413824	5.96810018677965	0.0380941107955719	-1.14596410390947	-0.00387972962228941	7.11532161983019	-0.344211050745735	0.0367963891508732	-0.139916797773412	0.168563892868186	0.0405033268337354	0.0761291363843663	-38.1621558879363	7.1153216574953	0.0380941188364472	-0.00252917509006127	-0.0659257003601078	-0.0413717525977935	3.04231694832318	-41.0783750937552
191	-0.335514188624826	-0.289236558487934	-4.60190580012821	-0.00847401375063886	-0.0662536410875665	-0.0489908511035576	-1.23395511991154	0.383278067748368	-0.0126130611371299	0.0426214169759148	-1.48213163690635	-0.00450424132153246	-0.372471111682254	-75.2823100595623	-1.23395510687857	-0.00847401096850685	-0.0136130424712055	-0.0422982425266733	-0.272822173203453	3.82286426362369	-75.0665399663859
192	-0.159504096337366	0.254913293247561	-4.33799795744405	-0.0568156900929827	-0.597386867574953	-0.259285536930300	-6.26321078708327	-0.181688798438727	-0.0414270534858852	0.443676621981834	0.247681725509871	-0.0467099526899806	-0.157199358804057	24.6745847568362	-6.26321083874695	-0.0568157011222823	0.0155397324054873	0.0440038848026811	-0.0908638535089678	-2.87476690241322	24.4030009273033
193	0.460716118073953	-0.0549893493277861	-0.431634536141091	0.0663010211784927	0.356380706825745	0.106868408877331	-1.72018454550558	-0.398275861863857	0.0370019407367065	0.0526246914767713	0.524164511129976	0.0431904052151742	0.390649557406202	31.0637951890533	-1.72018455009302	0.0663010201991162	-0.000349103259974321	-0.017030138908869	0.229683332155229	-0.400199133267702	28.5964066763548
194	-0.0321488862737325	0.793433427746818	3.87285555495298	-0.0676897883633667	1.82825312476935	-0.163489781795472	6.50861195792444	0.41608168557834	-0.0403265862139695	0.93778956653324	1.08990401709163	-0.0485499316769508	-0.204901558865242	-67.5257224434831	6.5086119564464	-0.067689788678911	0.0174153276330947	0.0744512267284776	-0.233466905730455	3.81681317916025	-67.6875866722553
195	0.327027946678051	-0.272807992120978	-1.52225870582255	0.0523835983011473	0.55053855584738	0.0386398867684594	1.30057428242107	0.230308153415598	0.0228689288452790	-0.273560373604427	-0.356220177893551	0.0258695748536605	0.0842056004437233	-39.1785334260464	1.30057428011190	0.0523835978082234	-0.00770719193699359	0.0691080278973316	-0.0342418550190605	3.63834726653056	-41.6428536576535
196	0.244127339284161	0.204256827042591	-8.34203248153463	0.0376640784242445	0.691894255930549	0.345174692708635	-9.9613890617395	0.153135288232608	0.0157082633792309	0.205228080053633	-0.633129561723371	0.0164922364084734	0.155633944746477	66.1454809972072	-9.96138905867008	0.0376640790794139	0.00100738220731941	-0.0333316945752035	0.248333947089946	-4.84154987672623	66.5603681841364
197	-0.231548030734321	0.179398082774182	-7.73424898407665	-0.0699775759228303	-3.09446477071456	-0.224858741547580	-7.37687382355731	-0.373542201764134	-0.0563106899714196	0.792910193152336	3.59965211115004	-0.0637395809305395	-0.226012522042523	-48.1516056112239	-7.37687383783037	-0.0699775789697847	0.0197810146832252	0.0507563270805359	-0.231035680007149	-0.845143795633894	-42.8194996415117
198	-0.105338044445409	-0.188804822030095	8.06976403527178	0.0423008826347546	1.04080596744351	0.251120391783834	3.00509466180230	-0.347926499189944	0.0581167819117297	-0.665401627031452	-1.63967236414717	0.0621988657545409	0.276932956483906	67.1770009513617	3.00509465609918	0.0423008814173646	0.00428552533990859	-0.186571777335350	0.374710377912177	-5.00359432654	62.5973910024535
199	0.201255300690003	0.127418838388496	-1.07829548874481	-0.0181016373010192	-1.80692532144698	-0.0111551419852576	-1.57550017787581	0.19741508656072	-0.0164783346915692	0.089786827918223	0.175744724832707	-0.021563973527072	-0.270558169447019	38.4395274437204	-1.57550021862793	-0.0181016460009359	0.00663406297140806	0.0426710375124737	-0.163887950087721	-1.87733649035476	40.0653021727655
200	0.171591890232162	0.519433289567766	-0.96798508867966	0.00314704216193225	-3.91454416591999	0.0757517300399158	-2.55772360196216	0.465952315765543	-0.0196390320744249	0.397629702136667	-2.45228340588027	-0.0219631119505619	-0.81634038826271	78.5942989516292	-2.55772359249937	0.0031470441820392	0.0229391669621487	0.0840422984353236	-0.318037745191111	-3.90799657208179	76.5238733893427
