# Supplementary material for: The C1C2: A framework for simultaneous model selection and assessment
Source: BMC Bioinformatics. 2008 Sep 2;9:360. doi: 10.1186/1471-2105-9-360 (PMC2556350; doi:10.1186/1471-2105-9-360)
Supplement: Additional file 5 — C1C2 and repeated K-fold cross-validation estimates of Δ, λ, and ε for the simulated data. The factor combinations in model (6) are coded as: c1c2 – the C1C2 was used, k-fold – repeated K-fold cross-validation was used, ga – the GA search method was used, bf – the brute force search method was used, 15 – n = 15 observations in the dataset, 200 – n = 200 observations in the dataset, uncor – orthogonal independent variables in the dataset, cor – correlated independent variables in the dataset, all – no assumption regarding the number of nonzero δi, 3 – three δi = 1 were assumed. All values are means ± 95% confidence intervals, assuming normal distributions for ‖Δ^¯−Δ‖, λ^¯, and |ε^gen,i−ε˜gen,i|¯. [file 1471-2105-9-360-S5.xls]

## Sheet: Sheet1
(response)
replicate	1	2	3	4	1	2	3	4	1	2	3	4
c1c2.ga.cor.15.all	4.71e-01±2.60e-01	4.07e-01±3.67e-01	8.22e-01±3.16e-01	6.28e-01±1.85e-01	1.02e+00±5.94e-01	8.46e-01±2.91e-01	8.08e-01±6.17e-01	1.53e+00±2.24e-01	7.73e-03±3.04e-02	2.19e-02±2.68e-02	2.89e-02±2.58e-02	1.64e-02±2.66e-02
c1c2.ga.cor.15.3	4.60e-01±2.68e-01	4.07e-01±3.67e-01	3.38e-01±3.91e-01	2.23e-01±1.58e-01	3.75e-01±1.14e-01	9.07e-01±1.27e-01	5.31e-01±1.49e-01	6.27e-01±1.04e-01	3.64e-02±3.22e-02	3.62e-02±3.60e-02	3.47e-02±3.54e-02	3.47e-02±3.48e-02
c1c2.ga.cor.200.all	6.34e-01±4.27e-01	4.66e-01±2.33e-01	6.59e-01±3.98e-01	2.88e-01±3.89e-01	3.22e-01±1.98e-01	1.60e-01±9.25e-02	6.43e-01±1.58e-01	2.19e-01±2.69e-01	6.20e-03±1.59e-02	1.08e-02±1.75e-02	1.18e-02±1.48e-02	7.14e-03±3.96e-03
c1c2.ga.cor.200.3	4.18e-01±3.23e-01	7.10e-01±2.62e-01	4.83e-01±2.54e-01	3.82e-01±3.72e-01	4.66e-01±1.05e-01	2.02e-01±2.35e-02	1.81e-01±1.55e-02	1.25e-01±3.03e-02	4.48e-03±9.75e-03	1.97e-03±8.77e-03	5.19e-03±8.54e-03	1.11e-03±1.20e-02
c1c2.ga.uncor.15	5.27e-01±3.07e-01	6.91e-01±1.48e-01	4.99e-01±1.81e-01	5.54e-01±3.36e-01	1.56e-01±1.72e-01	7.83e-02±6.41e-02	1.07e-02±2.39e-02	1.17e-01±7.68e-02	1.25e-03±1.40e-02	4.78e-03±9.93e-03	3.53e-03±1.42e-02	2.97e-03±1.52e-02
c1c2.ga.uncor.15.3	3.11e-01±3.07e-01	4.01e-01±1.48e-01	2.26e-01±1.21e-01	4.06e-01±4.08e-01	2.04e-02±1.04e-01	2.04e-01±1.26e-01	6.11e-03±2.16e-01	1.44e-01±1.46e-01	8.57e-03±3.52e-02	2.73e-02±4.01e-02	2.06e-02±3.46e-02	1.99e-02±3.38e-02
c1c2.ga.uncor.200	2.03e-01±2.74e-01	3.15e-01±2.50e-01	4.84e-01±1.93e-01	3.73e-01±2.46e-01	1.92e-02±4.00e-02	2.69e-01±2.03e-01	1.71e-01±3.04e-02	1.80e-01±1.15e-01	1.21e-02±2.03e-02	1.98e-02±1.72e-02	6.09e-04±2.48e-02	4.84e-03±1.63e-02
c1c2.ga.uncor.200.3	5.00e-02±5.68e-02	1.30e-01±1.21e-01	4.71e-02±6.61e-02	1.04e-01±1.48e-01	9.79e-02±6.67e-02	2.62e-02±5.64e-02	1.32e-02±4.57e-02	1.17e-02±1.05e-02	3.40e-04±1.95e-02	1.52e-03±2.26e-02	2.57e-03±1.70e-02	7.63e-03±2.12e-02
c1c2.bf.cor.15.all	8.22e-01±3.16e-01	9.06e-01±2.89e-01	1.00e+00±2.13e-01	1.00e+00±2.13e-01	1.01e+00±6.13e-01	4.85e-01±4.75e-01	5.91e-01±5.42e-03	5.16e-01±1.07e-01	9.72e-03±3.48e-02	5.87e-04±3.46e-02	1.28e-02±3.45e-02	4.85e-04±3.48e-02
c1c2.bf.cor.15.3	0.00e+00±0.00e+00	0.00e+00±0.00e+00	0.00e+00±0.00e+00	0.00e+00±0.00e+00	7.06e-01±6.79e-02	7.12e-01±9.62e-02	3.98e-01±1.43e-01	9.35e-01±4.01e-03	4.55e-02±2.47e-02	2.62e-02±2.33e-02	2.62e-02±2.69e-02	3.68e-02±2.41e-02
c1c2.bf.cor.200.all	0.00e+00±0.00e+00	0.00e+00±0.00e+00	0.00e+00±0.00e+00	0.00e+00±0.00e+00	8.90e-01±2.81e-02	9.68e-01±3.96e-01	5.22e-01±1.55e-01	7.51e-01±8.26e-02	1.71e-02±2.25e-02	2.66e-02±2.40e-02	2.45e-02±2.55e-02	1.08e-02±2.46e-02
c1c2.bf.cor.200.3	0.00e+00±0.00e+00	0.00e+00±0.00e+00	0.00e+00±0.00e+00	0.00e+00±0.00e+00	5.30e-01±6.02e-01	9.32e-01±4.86e-02	7.33e-01±2.56e-01	6.80e-01±5.32e-01	1.62e-02±2.13e-02	3.53e-02±2.12e-02	2.09e-02±2.12e-02	1.45e-02±1.74e-02
c1c2.bf.uncor.15.all	6.33e-01±3.68e-01	6.69e-01±2.02e-01	7.06e-01±2.84e-01	5.26e-01±2.68e-01	1.12e-01±8.51e-02	1.45e-01±1.38e-01	8.43e-02±2.92e-02	6.04e-02±1.51e-01	4.25e-03±2.35e-02	1.85e-02±2.52e-02	2.29e-03±2.61e-02	5.67e-03±2.43e-02
c1c2.bf.uncor.15.3	2.36e-02±4.72e-02	0.00e+00±0.00e+00	0.00e+00±0.00e+00	0.00e+00±0.00e+00	6.07e-03±1.49e-01	1.24e-01±2.82e-03	7.43e-02±1.54e-03	2.72e-03±4.11e-03	1.63e-02±2.97e-02	2.04e-02±2.15e-02	2.20e-02±3.06e-02	2.30e-02±2.63e-02
c1c2.bf.uncor.200.all	2.23e-01±1.58e-01	4.03e-01±2.84e-01	1.59e-01±3.18e-01	2.82e-01±3.69e-01	2.51e-03±7.16e-02	4.15e-03±2.71e-02	6.58e-02±3.34e-02	4.01e-02±3.25e-02	4.04e-03±5.23e-02	6.76e-03±4.23e-02	1.00e-02±5.14e-02	1.91e-03±4.46e-02
c1c2.bf.uncor.200.3	0.00e+00±0.00e+00	0.00e+00±0.00e+00	0.00e+00±0.00e+00	0.00e+00±0.00e+00	2.29e-03±4.98e-02	1.93e-03±5.47e-03	1.96e-02±5.51e-02	1.96e-02±4.41e-04	1.82e-03±2.89e-02	7.10e-03±3.05e-02	6.35e-03±2.69e-02	8.12e-03±2.97e-02
k-fold.ga.cor.15.all	4.05e-01±4.50e-01	6.37e-01±3.69e-01	5.97e-01±4.37e-01	6.39e-01±4.48e-01	6.47e-01±4.29e-01	9.18e-01±6.06e-01	7.27e-01±4.19e-01	1.41e+00±2.59e-01	6.42e-02±4.87e-02	5.21e-02±1.42e-02	6.55e-02±2.68e-02	4.03e-02±5.72e-02
k-fold.ga.cor.15.3	3.57e-01±2.68e-01	6.61e-01±4.14e-01	4.87e-01±4.55e-01	4.53e-01±2.85e-01	6.66e-01±2.97e-01	7.25e-01±8.27e-02	3.21e-01±5.93e-01	1.05e+00±2.79e-01	5.05e-02±2.14e-02	8.56e-02±8.54e-03	8.34e-02±5.99e-02	5.86e-02±4.26e-02
k-fold.ga.cor.200.all	3.99e-01±4.58e-01	5.97e-01±4.37e-01	7.86e-01±3.99e-01	6.08e-01±4.34e-01	6.64e-01±2.48e-01	7.27e-01±8.58e-02	6.74e-01±1.72e-01	4.68e-02±2.10e-02	2.03e-02±3.62e-02	1.30e-02±1.94e-02	1.52e-02±1.87e-02	1.01e-02±2.38e-02
k-fold.ga.cor.200.3	3.41e-01±3.98e-01	4.92e-01±3.09e-01	2.84e-01±2.56e-01	5.08e-01±4.27e-01	8.06e-02±1.05e-01	1.36e-01±1.57e-02	2.65e-01±8.26e-03	1.01e-01±2.30e-01	2.44e-02±1.92e-02	2.57e-02±6.40e-02	2.31e-02±1.27e-02	9.03e-03±5.50e-02
k-fold.ga.uncor.15	6.30e-01±4.01e-01	3.10e-01±2.63e-01	9.33e-01±3.52e-01	4.46e-01±3.45e-01	2.60e-01±7.67e-02	1.54e-01±1.29e-01	5.86e-03±4.45e-02	2.45e-01±5.70e-02	1.89e-02±3.57e-02	2.98e-02±2.78e-02	2.46e-02±5.28e-02	3.50e-02±5.59e-02
k-fold.ga.uncor.15.3	3.96e-01±3.44e-01	3.28e-01±1.83e-01	1.51e-01±2.20e-01	3.46e-01±4.38e-01	2.46e-02±1.85e-01	2.08e-01±6.69e-02	3.11e-01±4.60e-02	7.18e-04±2.15e-01	5.13e-02±2.58e-02	4.34e-02±6.31e-02	6.20e-02±4.83e-02	3.68e-02±2.97e-02
k-fold.ga.uncor.200	5.67e-01±4.26e-01	1.26e-01±2.52e-01	2.60e-01±2.60e-01	3.59e-01±4.00e-01	1.04e-01±1.01e-01	1.39e-02±4.63e-02	3.28e-01±3.07e-03	1.69e-01±1.45e-01	2.54e-02±1.66e-02	2.51e-02±3.39e-02	3.04e-03±1.36e-02	6.85e-03±8.14e-02
k-fold.ga.uncor.200.3	1.51e-01±1.20e-01	3.91e-01±1.53e-01	2.60e-01±2.60e-01	7.64e-02±1.53e-01	6.78e-03±1.09e-01	1.26e-01±8.66e-02	1.21e-01±8.35e-03	7.96e-02±6.20e-02	1.39e-01±3.79e-02	3.63e-02±3.17e-02	1.99e-02±6.75e-02	1.56e-02±1.87e-02
k-fold.bf.cor.15.all	7.57e-01±3.62e-01	1.00e+00±3.21e-01	9.07e-01±3.52e-01	1.00e+00±2.13e-01	8.45e-01±5.18e-01	9.03e-01±3.95e-01	8.35e-01±2.82e-01	6.52e-01±2.69e-01	1.05e-02±3.85e-02	1.77e-02±2.49e-02	2.58e-02±8.50e-02	1.74e-02±5.59e-02
k-fold.bf.cor.15.3	0.00e+00±0.00e+00	0.00e+00±0.00e+00	5.24e-02±7.40e-02	6.77e-02±9.93e-02	8.88e-01±5.04e-01	8.46e-01±8.26e-01	9.50e-01±8.39e-01	4.26e-01±4.09e-01	3.58e-02±1.31e-02	2.91e-02±5.46e-02	4.82e-02±4.14e-02	1.70e-01±8.45e-02
k-fold.bf.cor.200.all	1.67e-02±3.33e-02	6.77e-02±9.93e-02	0.00e+00±0.00e+00	1.67e-02±3.33e-02	8.18e-01±1.08e-01	1.44e+00±4.42e-01	7.71e-01±7.24e-02	6.68e-01±4.53e-01	1.49e-03±2.64e-02	6.93e-03±4.65e-02	1.40e-02±4.18e-02	2.29e-02±9.17e-02
k-fold.bf.cor.200.3	8.11e-02±9.87e-02	8.43e-02±1.04e-01	6.22e-02±7.34e-02	2.36e-02±4.72e-02	7.08e-01±1.30e-01	2.32e-01±1.95e-01	8.19e-01±2.45e-01	8.06e-01±1.10e-01	1.08e-01±2.86e-02	3.49e-02±2.16e-02	4.78e-02±6.93e-02	3.17e-02±4.74e-02
k-fold.bf.uncor.15.all	8.29e-01±3.76e-01	6.85e-01±4.13e-01	7.05e-01±3.21e-01	7.71e-01±3.87e-01	3.68e-01±1.94e-01	1.04e-01±2.73e-01	2.58e-01±1.87e-01	1.15e-01±2.32e-01	7.61e-02±1.46e-02	4.58e-02±8.09e-03	2.61e-02±7.20e-02	3.50e-02±1.47e-02
k-fold.bf.uncor.15.3	9.55e-02±8.54e-02	6.22e-02±7.34e-02	2.89e-02±5.78e-02	3.33e-02±4.68e-02	1.51e-01±7.99e-02	1.26e-01±4.84e-02	4.35e-02±1.13e-01	2.00e-01±4.17e-02	3.91e-02±3.06e-02	3.69e-02±7.24e-03	2.75e-02±1.08e-02	6.62e-02±3.73e-02
k-fold.bf.uncor.200.all	5.44e-01±2.08e-01	3.32e-01±3.71e-01	3.75e-01±4.33e-01	4.89e-01±4.29e-01	7.87e-03±2.31e-04	3.30e-02±6.35e-02	1.09e-01±1.85e-02	1.21e-02±6.59e-02	1.49e-02±1.05e-02	7.00e-02±3.56e-02	1.99e-02±5.46e-02	9.72e-02±2.24e-03
k-fold.bf.uncor.200.3	5.39e-02±8.12e-02	1.67e-02±3.33e-02	0.00e+00±0.00e+00	7.74e-02±9.89e-02	3.10e-02±2.64e-02	3.25e-02±7.46e-02	5.74e-02±3.25e-02	1.14e-01±2.05e-02	1.03e-02±2.97e-02	7.83e-03±8.32e-03	1.21e-02±4.74e-02	1.65e-03±4.61e-02
